# Supplementary material for: Efficient Detection of Novel Nuclear Markers for Brassicaceae by Transcriptome Sequencing
Source: PLoS One. 2015 Jun 10;10(6):e0128181. doi: 10.1371/journal.pone.0128181 (PMC4465667; doi:10.1371/journal.pone.0128181)
Supplement: S6 Table — (XLSX) [file pone.0128181.s006.xlsx]

## Sheet: Blatt1
S6 Table. 2,334 primer pairs developed in this study.*
								used for
Primer pair	forward primer sequence (5'-3')	reverse primer sequence (5'-3')	Gene ID*	Start Position	Stop Position	length	amplicon structure	PCR	sequencing	family	"lineage"	genus
Bra1	GAGCTACACATCGAAGATCCAA	AAACTTGAAGTGAATTTGATTCCTG	AT1G01220	94623	94975	353	exon (352)
Bra2	CTTGGTGGGAACAAATGGAC	TGTAATCTGTTGTATGCGATGC	AT1G01230	98530	98939	410	exon (75) - intron - exon (32)
Bra3	CTTGGTGGGAACAAATGGAC	GGAACTTGGCAACAACGAG	AT1G01230	98530	98999	470	exon (75) - intron - exon (92)
Bra4	GGAATCCACCAGTAGGCAAC	CCTTGTTTCTGTATGCGATAATG	AT1G01510	188747	189321	575	exon (573)
Bra5	CATTATCGCATACAGAAACAAGG	CTGCAGTTAACAAGCCGACA	AT1G01510	189299	189665	367	exon (21) - intron - exon (48) - intron - exon (104)
Bra6	CGAAAGGAAGCCAAAGGTAA	CGATCACGATTTCATGTCCA	AT1G01610	222952	223578	627	exon (28) - intron - exon (144)
Bra7	TGCAAATGGACATGAAATCG	TCGTCATCATCGCTTATCTCTT	AT1G01610	223553	224065	513	exon (121) - intron - exon (313)
Bra8	GGTCGAAACTAAGTTCAGATAAACC	TCCCACACATCACGGAGAC	AT1G01960	332160	332548	389	exon (273) - intron - exon (23)
Bra9	CTCCGTGATGTGTGGGAAGT	AGCATCTGGCATGTGCTCT	AT1G01960	332532	333008	477	exon (285) - intron - exon (101)
Bra10	GCCAACATAGGAGCCCAAC	CATGGAGACCAGTGATGATCTTA	AT1G01960	334104	334539	436	exon (69) - intron - exon (74)
Bra11	ATCGAGCAGGAAAGCTGGA	ACGACGCAGTCTGTTCAAGG	AT1G01960	336141	336868	728	exon (452) - intron - exon (92)
Bra12	CGAAATCCAGAACAACATCG	CGTTTCTTCATCTTCACCTCTTC	AT1G02110	394708	395091	384	exon (383)
Bra13	GCACAACCAGGTTTGGATCT	AGTGGTGGTGGGAATGGTAG	AT1G02205	419103	419503	400	exon (107) - intron - exon (206)	✔
Bra14	ATTGGCTCCACAAAGCTCTC	TTGCAGTGTCCCATGTTGTT	AT1G02205	419440	419825	386	exon (385) - 5'UTR (209)
Bra15	CTGTATCTTGATGCTGTTGATCC	TGGATCATTATCCTTGAGTTTGG	AT1G02560	538690	539430	741	exon (29) - intron - exon (46) - intron - exon (73) - intron - exon (35) - intron - exon (40)
Bra16	GGCCTGATGTGTCCACTGTT	TGGATCATTATCCTTGAGTTTGG	AT1G02560	538969	539430	462	exon (39) - intron - exon (35) - intron - exon (40)
Bra17	GGCCTGATGTGTCCACTGTT	CACCTTGAGCTCCACCAAG	AT1G02560	538969	539456	488	exon (39) - intron - exon (35) - intron - exon (66)
Bra18	CTTGGTGGAGCTCAAGGTG	GATTAAGCTGCTGCAAGTGG	AT1G02560	539438	539807	370	exon (41) - intron - exon (197) - 3'UTR (2)
Bra19	GGCAAGGACAAGCGTTTAAG	GAGCAAGCACACATGTAGCAA	AT1G02860	636094	636656	563	exon (265) - intron - exon (65)
Bra20	TCCATCATGAAGCCAAACAA	CCTTGATCTACTTTGGCTTCG	AT1G03090	742864	743509	646	exon (118) - intron - exon (114) - intron - exon (209)
Bra21	TTGCCTCCTGGTGTTTATACTTT	TCAAGTGTAACCCTCCTCACAC	AT1G03190	776329	776717	389	exon (26) - intron - exon (236)
Bra22	GTGTGAGGAGGGTTACACTTGA	GGGTTTGCAAGCCATTGAT	AT1G03190	776696	777360	665	exon (66) - intron - exon (83) - intron - exon (25)
Bra23	GTGTGAGGAGGGTTACACTTGA	GGGACAGCCTCCTTTAGAATATC	AT1G03190	776696	777396	701	exon (66) - intron - exon (83) - intron - exon (61)
Bra24	CAAGCATCCAATAGCTTCCA	CACAAGGCATGGCAACAGT	AT1G03475	869327	869708	382	exon (51) - intron - exon (99) - intron - exon (43)
Bra25	CTAAACCAGCGTGACTACAAGC	TGGATGTTATGCCAAATGAGTC	AT1G03510	876653	877129	477	exon (476)
Bra26	GCAGATAAGCAATCATCTGGAG	GCGCTCACAAGGTTTAGTCC	AT1G03750	939549	940144	596	exon (251) - intron - exon (127) - intron - exon (53)
Bra27	GTTAAGCAACAGATCGTTGGAG	TGATGATGTCTCCATCACGAC	AT1G03860	979644	980041	398	exon (151) - intron - exon (155)
Bra28	GTTAAGCAACAGATCGTTGGAG	TCCTTCCATCATCCATGAAAC	AT1G03860	979644	980260	617	exon (76) - intron - exon (213) - intron - exon (155)
Bra29	CTTGTTGGACCAGTGTCTGC	TTGATGGCTCAAAGCCAAG	AT1G04140	1077127	1077792	666	exon (452) - intron - exon (109)
Bra30	GATCTGTCTCAGCATGAGGAATAA	TTGATGGCTCAAAGCCAAG	AT1G04140	1077154	1077792	639	exon (452) - intron - exon (82)
Bra31	GGCTGCTAAATATCTCCCACA	TTGATGGCTCAAAGCCAAG	AT1G04140	1077191	1077792	602	exon (452) - intron - exon (45)
Bra32	CATCATGGATGGTGCACTACTT	CCTCTCAGGGATTGGGATCT	AT1G04170	1098420	1098825	406	exon (186) - intron - exon (108)
Bra33	CATCATGGATGGTGCACTACTT	ACTTCCACCTGCAACTCCAC	AT1G04170	1098420	1098927	508	exon (186) - intron - exon (210)
Bra34	TTGCCATTAATCAGCACGAG	GGGTCCATTGTTGTTCCAA	AT1G04170	1098566	1099215	650	exon (40) - intron - exon (219) - intron - exon (179)
Bra35	AGATCCCAATCCCTGAGAGG	GGGTCCATTGTTGTTCCAA	AT1G04170	1098806	1099215	410	exon (130) - intron - exon (179)
Bra36	GCAGGGATTATTGGAGCACT	AACGTTGGTGAATCTGATTGG	AT1G04300	1149662	1150198	537	exon (81) - intron - exon (334)
Bra37	GCTTGTTACATGGCTCCTGA	AGGAGAGACATCGACCCAAC	AT1G04350	1165746	1166152	407	exon (55) - intron - exon (280)
Bra38	CCAAGGAGGAGGAAGCATAA	GCTTCAAGATGGTGGATGAAA	AT1G04400	1187282	1187751	470	exon (163) - intron - exon (202)
Bra39	CCAAGGAGGAGGAAGCATAA	TGGTGTCCTGAAGAAGAAGGA	AT1G04400	1187282	1187790	509	exon (202) - intron - exon (202)
Bra40	GCCTTGATGATTGCAGCTC	TTGCTGTTATGGTTGGTGGT	AT1G04410	1189884	1190592	709	exon (128) - intron - exon (278) - intron - exon (56)
Bra41	CCCAGATGATCACGTTCTTAAC	ATCATGCTTGGTGCTGACC	AT1G04410	1190130	1190864	735	exon (118) - intron - exon (176) - intron - exon (177)
Bra42	GCCCTGTTGTGGTCAAGC	ATCATGCTTGGTGCTGACC	AT1G04410	1190195	1190864	670	exon (118) - intron - exon (176) - intron - exon (112)
Bra43	CCAAAGATTGTGAGCATCCA	CCGCTCCGTCATCAGAAA	AT1G04420	1193003	1193627	625	exon (57) - intron - exon (179) - intron - exon (168)
Bra44	GAGCTCGATCGGGTACTAAGA	TCCACTTGTTGTTTCCAAAGTT	AT1G04430	1200010	1200665	656	exon (294) - intron - exon (113) - intron - exon (23)
Bra45	GGAAGCTTGCATCACTCCTT	TCCACTTGTTGTTTCCAAAGTT	AT1G04430	1200276	1200665	390	exon (28) - intron - exon (113) - intron - exon (23)
Bra46	AAACATAGCAGCACCATTGC	TCCATCCTCTCCATCCTCCT	AT1G04560	1245090	1245679	590	exon (178) - intron - exon (44) - intron - exon (109)
Bra47	CCAATGGCGATGTAAGGAAC	CCAAGTTCTTGAAACCACCA	AT1G04570	1248119	1248551	433	exon (432)
Bra48	GGTTTGGAAGCTAGGCACTG	TTTATCAGCAATCCCACAAGG	AT1G04640	1292564	1293089	526	exon (525)	✔
Bra49	AAGCAAACCCGAGGTTGAG	TGGAAAGGATGGAATTGGAG	AT1G04680	1303895	1304246	352	3'UTR (156) - exon (351)
Bra50	CCATGGTGATGGTCCAAAT	TTGAGAGCACAGCAGTTGGT	AT1G04810	1354099	1354613	515	exon (54) - intron - exon (374)
Bra51	CTCGCGTTGGAGCATTTAG	TTGAGAGCACAGCAGTTGGT	AT1G04810	1354135	1354613	479	exon (18) - intron - exon (374)
Bra52	TCTTTGTGGGAAACCCATCT	CAGATCTTGGTGGTAGTCCTGA	AT1G05055	1449517	1450029	513	exon (317) - intron - exon (98)
Bra53	AACGGAGAAGCCAAGATCG	CGTCACACTTGTCGGTGAGT	AT1G05100	1470102	1470527	426	exon (425)
Bra54	AACCGGAAATAACCGAACC	CGTCACACTTGTCGGTGAGT	AT1G05100	1470148	1470527	380	exon (379)
Bra55	CCTAACAAAGAAACCGCCTTG	GTGAGACCTCATTTCAAAGCTG	AT1G05150	1485334	1485905	572	exon (571)
Bra56	TCTCTCATCTTCACCCATTGAA	GTGAGACCTCATTTCAAAGCTG	AT1G05150	1485519	1485905	387	exon (386)
Bra57	GCTACACAGATGTTTCCAGCTT	TCACAAGTATGCGAACGAAGA	AT1G05170	1491569	1492040	472	exon (101) - intron - exon (39)
Bra58	GGAAGAAGAGACGGGAGGAT	TTGTAGAGACGGTTTGTGAAAGA	AT1G05260	1530457	1530910	454	exon (135) - intron - exon (55)
Bra59	ATGAAGGCAAGCATGCAGAT	CGATATGGTTCATGGTGGTG	AT1G05570	1648252	1648930	679	exon (305) - intron - exon (51) - intron - exon (160)
Bra60	GACAACAACAAATCTTATCCATGC	TCATTTGCCTTGTTATAATTGCAT	AT1G05940	1801467	1802157	691	exon (96) - intron - exon (35) - intron - exon (134)
Bra61	TGGGATAGAATTGCTGGTTTG	GAGGCCACATCTCTCTCAGC	AT1G06070	1835488	1836152	665	exon (39) - intron - exon (85) - intron - exon (119)
Bra62	CGAAACACAATTGGTCTCCAC	GGTTGTTGTGCCAGCTCTCT	AT1G06090	1848646	1849345	700	exon (83) - intron - exon (107) - intron - exon (44)
Bra63	CTTGAAAGGCTGATGAAGCA	ATCTGTCCAACTCCCACAGG	AT1G06230	1908910	1909621	712	exon (711)
Bra64	CACCCTATGGATTTGGGAAC	ATCTGTCCAACTCCCACAGG	AT1G06230	1909006	1909621	616	exon (615)
Bra65	CACCCTATGGATTTGGGAAC	GGCTATTCCTCTCGGCTTCT	AT1G06230	1909006	1909711	706	exon (705)
Bra66	ACTTGCTGCAGTCGGATGTT	GGGAGTAAGGTTCATACCATCTCT	AT1G06410	1956217	1956747	531	exon (530)
Bra67	ACTTGCTGCAGTCGGATGTT	TTCAACGTTCCATGGGTTTA	AT1G06410	1956217	1956894	678	exon (677)
Bra68	GGACTGTGGGAATCAAGATCA	GGGAGTAAGGTTCATACCATCTCT	AT1G06410	1956290	1956747	458	exon (457)
Bra69	GGACTGTGGGAATCAAGATCA	TTCAACGTTCCATGGGTTTA	AT1G06410	1956290	1956894	605	exon (604)
Bra70	GGACTGTGGGAATCAAGATCA	AACATACCGGAAATGTTTCTCAT	AT1G06410	1956290	1956978	689	exon (688)
Bra71	GGACTGTGGGAATCAAGATCA	TTTCTTGAAATGGTCCACACA	AT1G06410	1956290	1957056	767	exon (766)
Bra72	GAGATGGTATGAACCTTACTCCCTA	ACTTCCTGGCTTGGAGCTTT	AT1G06410	1956725	1957241	517	exon (516)
Bra73	GGATATGTGTGGACCATTTCAA	CCAAAGCGCTCTCTTTGATT	AT1G06410	1957031	1957613	583	exon (351) - intron - exon (137)
Bra74	AAAGCTCCAAGCCAGGAAGT	CCAAAGCGCTCTCTTTGATT	AT1G06410	1957222	1957613	392	exon (160) - intron - exon (137)
Bra75	TGGTCACTCCTACCGACAAG	TTCCCACCAACTTCCTGAG	AT1G06680	2048465	2048996	532	exon (64) - intron - exon (51) - intron - exon (71)
Bra76	CGCCTTCACAACTATGCTCA	AATCAAGCACCTGATAATGCTG	AT1G06700	2052801	2053448	648	exon (74) - intron - exon (133) - intron - exon (87) - intron - exon (74)
Bra77	TCTTTGGCTTCACAACCTTCT	TCTAGCCAATACGCGATTCA	AT1G06760	2076734	2077268	535	exon (534)
Bra78	TCCCATGACATTGGCTCAG	GGAGCTCAAGGAGGCAAA	AT1G06950	2130487	2130924	438	exon (265) - intron - exon (64)
Bra79	TCCCATGACATTGGCTCAG	GCTGTTAACCAAGGAAGACTGAA	AT1G06950	2130487	2130962	476	exon (303) - intron - exon (64)
Bra80	TCCCATGACATTGGCTCAG	GGCAACAAGCTGAAGTGATTT	AT1G06950	2130487	2131120	634	exon (461) - intron - exon (64)
Bra81	TTCAGTCTTCCTTGGTTAACAGC	AAGACAAGACCCGACAAGGA	AT1G06950	2130940	2131403	464	exon (463)
Bra82	TTCAGTCTTCCTTGGTTAACAGC	GGAGCTCAAGAAGATGATTGC	AT1G06950	2130940	2131563	624	exon (623)
Bra83	TGAAGCCATGGAAGTTCAAG	GATGAAATCACTCAATTCACCACT	AT1G07180	2205216	2205580	365	exon (176) - intron - exon (98)
Bra84	TCTTCTTCCATCTCCTGCAA	CTTGCAAGATGCATGGGAAT	AT1G08070	2514609	2514960	352	exon (351)
Bra85	ATTGCAGGTGTTCCAGCTTC	CATGGTGGTTGATGTCCAGA	AT1G08490	2687012	2687506	495	exon (58) - intron - exon (73) - intron - exon (64) - intron - exon (23)
Bra86	ATTGCAGGTGTTCCAGCTTC	GGATGCTTGTCAAAGTGTTCC	AT1G08490	2687012	2687530	519	exon (82) - intron - exon (73) - intron - exon (64) - intron - exon (23)
Bra87	ATTGCAGGTGTTCCAGCTTC	CTCTTCCTATTGAAGAGATTGTGGT	AT1G08490	2687012	2687588	577	exon (140) - intron - exon (73) - intron - exon (64) - intron - exon (23)
Bra88	CAGTGGATTCTTTACTAGGTCAGC	AATGTGCTGAAGTCTCTGCCTA	AT1G08550	2708675	2709062	388	exon (107) - intron - exon (189)
Bra89	ACACGTGTCCAAAGAGTTGATAA	CCGCCAATATTCACCTTCAA	AT1G08620	2738469	2738822	354	exon (353)
Bra90	CACCACTAACGGTTGCATGT	GAGTTTGGTCCAGTAAGAGGAATC	AT1G08830	2827948	2828528	581	exon (25) - intron - exon (96) - intron - exon (32) - intron - exon (23)
Bra91	GCCTGACCTATGGCTGCTC	GCTTCTTGACGGGAGAATTG	AT1G09130	2941017	2941583	567	exon (37) - intron - exon (123) - intron - exon (60) - intron - exon (37)
Bra92	GGCCATACATGCCAACACT	GCACCTCTATCAACTTGAAACCT	AT1G09150	2947619	2948213	595	exon (35) - intron - exon (40)
Bra93	TTTGCTTCACATGCTCAAAGA	CCTTTACCGGTAGTGAAATTGG	AT1G09180	2965251	2965826	576	exon (24) - intron - exon (206) - intron - exon (132)
Bra94	TTTGCTTCACATGCTCAAAGA	GCTGCACATGAAGACCTCAA	AT1G09180	2965251	2965881	631	exon (24) - intron - exon (261) - intron - exon (132)
Bra95	GGCAGTCCACTCACCATCTT	ACTGACCAGCTCACCCATGT	AT1G09210	2974800	2975358	559	exon (153) - intron - exon (105) - intron - exon (41)
Bra96	CGGTGTCTGGGATCTCCTT	TCCGCCCAGATGCTACTTAC	AT1G09210	2974939	2975324	386	exon (119) - intron - exon (93)
Bra97	CGGTGTCTGGGATCTCCTT	ACTGACCAGCTCACCCATGT	AT1G09210	2974939	2975358	420	exon (153) - intron - exon (93)
Bra98	GCGTGTTTGCACATCCATAA	TCTTCGAGTTTCAGGAAAGGA	AT1G09620	3113885	3114446	562	exon (561)
Bra99	TCTCAGACACCTTTGCTAGGAG	TTGTGCAACTATTTGGTACTCGTT	AT1G09770	3163398	3163754	357	exon (356)
Bra100	TCTCAGACACCTTTGCTAGGAG	CATTATCATGCTCCAGCAACTG	AT1G09770	3163398	3164046	649	exon (648)
Bra101	AATCCTGAGTTGCACCCTTC	CATTATCATGCTCCAGCAACTG	AT1G09770	3163425	3164046	622	exon (621)
Bra102	ATGACTCCTGGTGGTGCTG	CATTATCATGCTCCAGCAACTG	AT1G09770	3163512	3164046	535	exon (534)
Bra103	CCATCAAGGGATGGGTCTT	CATTATCATGCTCCAGCAACTG	AT1G09770	3163557	3164046	490	exon (489)
Bra104	AGACATGGACATGCACGAAA	CATTATCATGCTCCAGCAACTG	AT1G09770	3163631	3164046	416	exon (415)
Bra105	CCAGGACCTCCAATAGCAA	GCTGCTGATCTTGCTGTGAA	AT1G09780	3165686	3166059	374	exon (21) - intron - exon (156) - intron - exon (25)
Bra106	CCGTGGCTTCAATATCACCT	ATGCATGCTAAGGCACTTGA	AT1G09780	3166074	3166779	706	exon (197) - intron - exon (193) - intron - exon (60)
Bra107	GCATGCATAACCATACGATCA	TCAAGGTGCTAAGCTTTGTGA	AT1G09780	3166772	3167459	688	exon (157) - intron - exon (439)
Bra108	ACAGCATCACCGTCCACAAT	GCTGAACGTGGTGCTAAGAG	AT1G09780	3166814	3167193	380	exon (379)
Bra109	ACAGCATCACCGTCCACAAT	TCAAGGTGCTAAGCTTTGTGA	AT1G09780	3166814	3167459	646	exon (157) - intron - exon (397)
Bra110	ACAGCATCACCGTCCACAAT	ATGGGAAACAGTGAGGTTGG	AT1G09780	3166814	3167512	699	exon (210) - intron - exon (397)
Bra111	TCTTTAACCACATGCCATTCA	GAATTGAAATGTGGTCCGAGA	AT1G09810	3181658	3182194	537	exon (315) - intron - exon (130)
Bra112	TCTTGGCTATGCTACTGGATCA	TGGAATGCCCAGAATTGTAA	AT1G09960	3245226	3245880	655	exon (654)
Bra113	TTGCTAGATGAGTTCTTGAAACCT	ATCTTCTTGTCCACAATCTCCA	AT1G09970	3254841	3255241	401	exon (123) - intron - exon (187)
Bra114	TTGCTAGATGAGTTCTTGAAACCT	ACCACGCTCCTCATCGTC	AT1G09970	3254841	3255340	500	exon (123) - intron - exon (286)
Bra115	CAGCTAAGTCCTTCTGCTGGA	AGGTGCAGGACCTAAACCAA	AT1G10070	3288741	3289203	463	exon (38) - intron - exon (177) - intron - exon (84)
Bra116	CAGCTAAGTCCTTCTGCTGGA	AGTTACCAACTGGAGATGCATAGA	AT1G10070	3288741	3289243	503	exon (38) - intron - exon (177) - intron - exon (124)
Bra117	CCATGTCTCTCCAACCCAAC	TTCGGTTGTGTGCTTCTACG	AT1G10240	3357842	3358350	509	exon (252) - intron - exon (57)
Bra118	GCATTAAACCAGGATGGAAACT	TTCGGTTGTGTGCTTCTACG	AT1G10240	3357940	3358350	411	exon (154) - intron - exon (57)
Bra119	TGATGAACCAAATAACGGTGA	AGGAGCTGAGGTGGGAAGAT	AT1G10390	3409988	3410463	476	exon (39) - intron - exon (337)
Bra120	AACACAGAATCTGCTCCGGTA	GGCTTAAGATATTGGGACGTG	AT1G10410	3416904	3417362	459	exon (125) - intron - exon (123) - intron - exon (39)
Bra121	AACACAGAATCTGCTCCGGTA	GGTTGAGAAAGTTAAAGGCTTCC	AT1G10410	3416904	3417415	512	exon (178) - intron - exon (123) - intron - exon (39)
Bra122	AATGTGCCCTGCAAACCTC	TGCTGGGTATGATAAGAACATTAAG	AT1G10580	3492166	3492637	472	exon (471)
Bra123	TTAATGTTCTTATCATACCCAGCAG	GGATCCGTCTGGGATGAA	AT1G10580	3492614	3493297	684	exon (683)
Bra124	TCTTATGAACAGCCCAATCG	TGACTATCTCTGCATGGCTGTT	AT1G10760	3581590	3582018	429	exon (112) - intron - exon (93) - intron - exon (41)
Bra125	AAAGCCTGCTGAAGTTCTGG	TCATCAACCACTCCTTTCCTT	AT1G10840	3607914	3608594	681	exon (81) - intron - exon (68) - intron - exon (153) - intron - exon (28)
Bra126	TTCAGGGATCGCCTTAAAGA	TCATCAACCACTCCTTTCCTT	AT1G10840	3608088	3608594	507	exon (81) - intron - exon (68) - intron - exon (87)
Bra127	AAGGAAAGGAGTGGTTGATGA	GCTTTGAAGCTTTCAGATTCCT	AT1G10840	3608574	3609109	536	exon (62) - intron - exon (49) - intron - exon (72) - intron - exon (41)
Bra128	CCAATGTCTTGTTAGGTCCTGAT	CTTGCATCCCTCACCATCTT	AT1G10850	3613811	3614243	433	exon (432)
Bra129	CCGGAATCAATGTGATTATGTTT	CCACACTTGACCCATCTCCT	AT1G11260	3779362	3780031	670	exon (196) - intron - exon (381)
Bra130	ATATGATGGTTACTGAAGCTGAGG	AGAGCTCGTGTGTTGTCCTG	AT1G11680	3939376	3940000	625	exon (22) - intron - exon (408)
Bra131	CCAGAAGCTCTTCCTTCCTTC	GGTACTCCTTTGCACCCTGA	AT1G11820	3991769	3992142	374	exon (155)
Bra132	AACGAAGCATGTCCCTTCAC	CCGCCTTCTCAAGCTTACTTT	AT1G11820	3991811	3992544	734	exon (557)
Bra133	TCAGGGTGCAAAGGAGTACC	CCGCCTTCTCAAGCTTACTTT	AT1G11820	3992123	3992544	422	exon (421)
Bra134	GTGCCAAGGGTGGAAATGT	TCCGGCTTCTCTAGTGATCTTT	AT1G11840	3996624	3997331	708	exon (187) - intron - exon (48) - intron - exon (108) - intron - exon (93)
Bra135	GAACCTGGTCCAGTCAAAGG	TCCGGCTTCTCTAGTGATCTTT	AT1G11840	3996650	3997331	682	exon (161) - intron - exon (48) - intron - exon (108) - intron - exon (93)
Bra136	TCATGCTTCGTGTTGGTGAT	TCCGGCTTCTCTAGTGATCTTT	AT1G11840	3996762	3997331	570	exon (49) - intron - exon (48) - intron - exon (108) - intron - exon (93)
Bra137	TGATCCACAACAGTCTTGCAC	TTGTATTTGGAGGTGTTGATCC	AT1G11910	4018162	4018732	571	exon (80) - intron - exon (40) - intron - exon (65) - intron - exon (76)
Bra138	ATCCTGGTTTGGCCTTGG	AAGCTCCACTGATGCAGGAC	AT1G12230	4150140	4150621	482	exon (114) - intron - exon (139) - intron - exon (60)
Bra139	TGGTCAGAAGGAGACGCAAT	CCGGAAGAGTCACCGTTCTA	AT1G12320	4189715	4190084	370	exon (369)
Bra140	TGATCCTCGCAACAATTTACC	CTTGATCTCATGGACTGAGCA	AT1G12360	4204746	4205405	660	exon (61) - intron - exon (120) - intron - exon (75) - intron - exon (149)
Bra141	TGATCCTCGCAACAATTTACC	TTGAATATCCATCATCTGAACCTC	AT1G12360	4204746	4205455	710	exon (61) - intron - exon (120) - intron - exon (75) - intron - exon (199)
Bra142	ACTCCCAAGCTCCCTTCAAA	CTGAAATTGAATGGTGTGTGC	AT1G12370	4207423	4207864	442	exon (224) - intron - exon (102)
Bra143	CAATGCAAATTTGGGAAAGG	GCCTCAGCCATAGCAAGTTC	AT1G12470	4255596	4255954	359	exon (158) - intron - exon (29)
Bra144	CAATGCAAATTTGGGAAAGG	CTGCTTGACGACATGCTTTG	AT1G12470	4255596	4256027	432	exon (158) - intron - exon (102)
Bra145	CAATGCAAATTTGGGAAAGG	GGCCATCAGTTTCCTTGAGA	AT1G12470	4255596	4256091	496	exon (158) - intron - exon (166)
Bra146	CAATGCAAATTTGGGAAAGG	TAAGGCAAAGTCCGGAAAGA	AT1G12470	4255596	4256138	543	exon (158) - intron - exon (213)
Bra147	CAAAGCATGTCGTCAAGCAG	AATATCCCTGGGCCATTCTG	AT1G12470	4256008	4256588	581	exon (145) - intron - exon (156) - intron - exon (58)
Bra148	CAAAGCATGTCGTCAAGCAG	GTGCCCACAAGGAAAGACAT	AT1G12470	4256008	4256635	628	exon (145) - intron - exon (156) - intron - exon (105)
Bra149	CAAAGCATGTCGTCAAGCAG	GCACAGCTTGTGACGTGTGT	AT1G12470	4256008	4256679	672	exon (145) - intron - exon (156) - intron - exon (149)
Bra150	TGCCTTTCTCAAGGAAACTGA	AATATCCCTGGGCCATTCTG	AT1G12470	4256066	4256588	523	exon (87) - intron - exon (156) - intron - exon (58)
Bra151	TGCCTTTCTCAAGGAAACTGA	GTGCCCACAAGGAAAGACAT	AT1G12470	4256066	4256635	570	exon (87) - intron - exon (156) - intron - exon (105)
Bra152	TGCCTTTCTCAAGGAAACTGA	GCACAGCTTGTGACGTGTGT	AT1G12470	4256066	4256679	614	exon (87) - intron - exon (156) - intron - exon (149)
Bra153	TCCGGACTTTGCCTTAATTG	AATATCCCTGGGCCATTCTG	AT1G12470	4256123	4256588	466	exon (30) - intron - exon (156) - intron - exon (58)
Bra154	TCCGGACTTTGCCTTAATTG	GTGCCCACAAGGAAAGACAT	AT1G12470	4256123	4256635	513	exon (30) - intron - exon (156) - intron - exon (105)
Bra155	TCCGGACTTTGCCTTAATTG	GCACAGCTTGTGACGTGTGT	AT1G12470	4256123	4256679	557	exon (30) - intron - exon (156) - intron - exon (149)
Bra156	TCAGAATGGCCCAGGGATA	GCATCATCTAGCTCTGATCGAA	AT1G12470	4256568	4257047	480	exon (124) - intron - exon (117) - intron - exon (23)
Bra157	TCAGAATGGCCCAGGGATA	CTCCACAGAACGGGCATT	AT1G12470	4256568	4257076	509	exon (124) - intron - exon (117) - intron - exon (52)
Bra158	TCAGAATGGCCCAGGGATA	TCCTCTGGTTTGCTAAGTTGG	AT1G12470	4256568	4257181	614	exon (124) - intron - exon (117) - intron - exon (157)
Bra159	CTTGTGGGCACTCTTTCCAT	GCATCATCTAGCTCTGATCGAA	AT1G12470	4256625	4257047	423	exon (67) - intron - exon (117) - intron - exon (23)
Bra160	CTTGTGGGCACTCTTTCCAT	CTCCACAGAACGGGCATT	AT1G12470	4256625	4257076	452	exon (67) - intron - exon (117) - intron - exon (52)
Bra161	CTTGTGGGCACTCTTTCCAT	TCCTCTGGTTTGCTAAGTTGG	AT1G12470	4256625	4257181	557	exon (67) - intron - exon (117) - intron - exon (157)
Bra162	TGACAGTACCATCACAAGAACAAA	GCCAACTTTACCGGTTTGTC	AT1G12520	4267321	4267742	422	exon (125) - intron - exon (221)	✔
Bra163	TGTGCATCTTGTGATGGAACT	TCCATACATCAGCAGCTTGG	AT1G12580	4283985	4284407	423	exon (244) - intron - exon (90)
Bra164	TGTGCATCTTGTGATGGAACT	CAGCCCTGACAGCATCAAA	AT1G12580	4283985	4284497	513	exon (244) - intron - exon (180)
Bra165	TCGTGACCTCTCAAACTTGG	CAAACTTTCCTGATCCTGAACC	AT1G12840	4376813	4377423	611	exon (132) - intron - exon (117) - intron - exon (84)
Bra166	TCGTGACCTCTCAAACTTGG	CTGGTGTAGCACCACTGCAA	AT1G12840	4376813	4377455	643	exon (132) - intron - exon (117) - intron - exon (116)
Bra167	ACACCGTCACTCTCTTTACTCG	CTGGTGTAGCACCACTGCAA	AT1G12840	4377094	4377455	362	exon (67) - intron - exon (116)
Bra168	GAAGACGGAGGTGAATCGAA	CAAGAGCCTGAGATGCTTCC	AT1G12850	4381053	4381412	360	exon (359)
Bra169	GAAGAAGAAGGAAGAAGCTTAATGA	TCCAATCCTAAGTTATCCAAAGC	AT1G12860	4385575	4386128	554	exon (67) - intron - exon (213) - intron - exon (110)
Bra170	CAATGTCAGCCAAATCAACG	GGGTACAATGACAACTACTCACTCA	AT1G12900	4392654	4393126	473	exon (472)
Bra171	CATACCAAGCAATCACTTTAACCA	GGGTACAATGACAACTACTCACTCA	AT1G12900	4392702	4393126	425	exon (424)
Bra172	TGAGTGAGTAGTTGTCATTGTACCC	GGTAGGATTGGTAGGAACTTCTTG	AT1G12900	4393102	4393781	680	exon (236) - intron - exon (245) - intron - exon (34)
Bra173	CTTCGGATCTGCCAGAGACT	CGTGGTTTCGGACATCCTC	AT1G13980	4793291	4793840	550	exon (549)
Bra174	CTTCGGATCTGCCAGAGACT	TGAGACCACATGCTATGAGCTA	AT1G13980	4793291	4793910	620	exon (619)
Bra175	GAAACTGGATGCACGTGTTG	CGTGGTTTCGGACATCCTC	AT1G13980	4793368	4793840	473	exon (472)
Bra176	GAAACTGGATGCACGTGTTG	TGAGACCACATGCTATGAGCTA	AT1G13980	4793368	4793910	543	exon (542)
Bra177	GCCAATGCTAATCACATCAGG	CGTGGTTTCGGACATCCTC	AT1G13980	4793438	4793840	403	exon (402)
Bra178	GCCAATGCTAATCACATCAGG	TGAGACCACATGCTATGAGCTA	AT1G13980	4793438	4793910	473	exon (472)
Bra179	TTGTTATGTCTGAAGGAACTCACC	TGAGACCACATGCTATGAGCTA	AT1G13980	4793550	4793910	361	exon (360)
Bra180	TTGTTATGTCTGAAGGAACTCACC	TCCCATAAGCTATCTCCACCA	AT1G13980	4793550	4794258	709	exon (708)
Bra181	TCCAGCCAATTATGTACTCTGTG	TCCCATAAGCTATCTCCACCA	AT1G13980	4793578	4794258	681	exon (680)
Bra182	TGCAAGACAGTTTGCTGAATC	TCCCATAAGCTATCTCCACCA	AT1G13980	4793608	4794258	651	exon (650)
Bra183	TAGCTCATAGCATGTGGTCTCA	TCCCATAAGCTATCTCCACCA	AT1G13980	4793889	4794258	370	exon (369)
Bra184	GCACTTCCAAGCTCAGGTG	TGATCAGTTTGAGCATGTTGG	AT1G14300	4883127	4883636	510	exon (145) - intron - exon (114) - intron - exon (49)
Bra185	AGGTTCTCGTTCACCGTCTC	AGAGAGGGCTCATGCACAAC	AT1G14610	5008863	5009598	736	exon (172) - intron - exon (107) - intron - exon (100) - intron - exon (64)
Bra186	GTTGTGCATGAGCCCTCTCT	GGACAAGTGAAGGACTTTCCA	AT1G14610	5009579	5010095	517	exon (84) - intron - exon (348)
Bra187	GTTGTGCATGAGCCCTCTCT	TCTCTTGGAAATGTCATTGATCC	AT1G14610	5009579	5010212	634	exon (201) - intron - exon (348)
Bra188	GTTGTGCATGAGCCCTCTCT	CTATGATACGTGATGCACATGG	AT1G14610	5009579	5010250	672	exon (239) - intron - exon (348)
Bra189	CCTTAACACCGTAGCCATCA	TCAGCAGCGAGTTGGAAGTA	AT1G14670	5039473	5039874	402	exon (401)
Bra190	CCTTAACACCGTAGCCATCA	GTAGCAAATGCAAGCCATGT	AT1G14670	5039473	5040112	640	exon (422) - intron - exon (133)
Bra191	TACCGTGAAGGCATCGAGTA	TAAGTGAAGCCCACCGTGA	AT1G14730	5073358	5074056	699	exon (50) - intron - exon (49) - intron - exon (71)
Bra192	AGCCTCCTTGATTCTCACCA	ATTGGTGTCATGCTGCTTGT	AT1G14740	5075732	5076348	617	exon (342) - intron - exon (193)
Bra193	CAAGCTTATCATAAACGCACCA	GCTCCACCGTTGATCTCG	AT1G14790	5094400	5094838	439	exon (438)
Bra194	TTCTCAATGTGTCGCAGACC	ACAGAAGGCTCATTGATGGAT	AT1G14830	5108011	5108679	669	exon (65) - intron - exon (51) - intron - exon (241) - intron - exon (47)
Bra195	GGGTTTGGTTTCTCTTTCTCG	ACAGAAGGCTCATTGATGGAT	AT1G14830	5108196	5108679	484	exon (65) - intron - exon (51) - intron - exon (181)
Bra196	GGAGTACCAGCTGAGGAACG	TGAGTCGCTTGATCCTGTCTT	AT1G15370	5287808	5288346	539	exon (106) - intron - exon (80) - intron - exon (168)
Bra197	TCTTCCATGGCTCTCTTTGG	CTGATGAGCAATGGGTAGCA	AT1G15690	5400027	5400403	377	exon (122) - intron - exon (167)
Bra198	TCTTCCATGGCTCTCTTTGG	TCCAAAGTTGAAGATGGTAAAGG	AT1G15690	5400027	5400593	567	exon (122) - intron - exon (357)
Bra199	GTGCTACCCATTGCTCATCA	TCTGCATGAATCTGCAACATC	AT1G15690	5400383	5400915	533	exon (233) - intron - exon (87) - intron - exon (31)
Bra200	GTGCTACCCATTGCTCATCA	GCAGCAACAGCAACACCATA	AT1G15690	5400383	5401049	667	exon (233) - intron - exon (87) - intron - exon (165)
Bra201	TCCTTTACCATCTTCAACTTTGG	GCAGCAACAGCAACACCATA	AT1G15690	5400570	5401049	480	exon (46) - intron - exon (87) - intron - exon (165)
Bra202	TCCTTTACCATCTTCAACTTTGG	TAGCAGCAGTGGTGTTTCCA	AT1G15690	5400570	5401207	638	exon (46) - intron - exon (87) - intron - exon (323)
Bra203	GCTTCAGCTTTGCTGCTATG	GAAGCATGGCACCAACAAG	AT1G15690	5401010	5401478	469	exon (205) - intron - exon (133)
Bra204	GCTTCAGCTTTGCTGCTATG	GAGGTGTGAGCATGACAAGG	AT1G15690	5401010	5401682	673	exon (205) - intron - exon (337)
Bra205	CACCACTGCTGCTATTGGAA	GAGGTGTGAGCATGACAAGG	AT1G15690	5401194	5401682	489	exon (21) - intron - exon (337)
Bra206	CTTGTTGGTGCCATGCTTC	TGCCTTGTGTGGCTCTGA	AT1G15690	5401460	5402038	579	exon (296) - intron - exon (60) - intron - exon (60)
Bra207	GCAGGCAGTTCAACACCAT	TGCCTTGTGTGGCTCTGA	AT1G15690	5401548	5402038	491	exon (208) - intron - exon (60) - intron - exon (60)
Bra208	CCTTGTCATGCTCACACCTC	TGCCTTGTGTGGCTCTGA	AT1G15690	5401663	5402038	376	exon (93) - intron - exon (60) - intron - exon (60)
Bra209	ATCGTGTTGTGCTGCTTGTG	TCACGAGGGTCTTTCTGATTT	AT1G16180	5540928	5541304	377	exon (160) - intron - exon (142)
Bra210	ATCGTGTTGTGCTGCTTGTG	TTTCATCATCCAACCACCAT	AT1G16180	5540928	5541335	408	exon (160) - intron - exon (173)
Bra211	ATCGTGTTGTGCTGCTTGTG	ACCCATGTGTCATTCCATCC	AT1G16180	5540928	5541574	647	exon (160) - intron - exon (240) - intron - exon (91)
Bra212	GTTGCTGCTCCTCTCATGG	ACCCATGTGTCATTCCATCC	AT1G16180	5541058	5541574	517	exon (30) - intron - exon (240) - intron - exon (91)
Bra213	GTTGCTGCTCCTCTCATGG	TTGAGTCCACAATCATGTCCA	AT1G16180	5541058	5541782	725	exon (30) - intron - exon (240) - intron - exon (112) - intron - exon (108)
Bra214	AAATCAGAAAGACCCTCGTGA	TTGAGTCCACAATCATGTCCA	AT1G16180	5541284	5541782	499	exon (118) - intron - exon (112) - intron - exon (108)
Bra215	CATGGTGGTTGGATGATGAA	TTGAGTCCACAATCATGTCCA	AT1G16180	5541315	5541782	468	exon (87) - intron - exon (112) - intron - exon (108)
Bra216	TGCAGAGGATTTCAGAACGA	CGTGATGGTTCCATATCAAGAA	AT1G16310	5580015	5580367	353	exon (140) - intron - exon (124)
Bra217	AAGCGACATTAGTGCATCACA	CTCGCAGCTGAAGATTACCC	AT1G16570	5670961	5671513	553	exon (93) - intron - exon (53) - intron - exon (76) - intron - exon (47)
Bra218	TGCTAAAGGTCTTGCCTTTCTT	TTACTTCTTCCACTGACTATCTCCA	AT1G16670	5698593	5698964	372	exon (176) - intron - exon (105)
Bra219	CCATGGACTCAAGCTTCTCC	GTCTCAGAGGCAAGCTCCAA	AT1G17140	5857039	5857748	710	exon (709)
Bra220	AGTGGCGTTTCAAGAGCTTC	AAAGAAGAAGTGACCCAGACTTG	AT1G17210	5880531	5881091	561	exon (251) - intron - exon (42) - intron - exon (85)
Bra221	AGCGACTGGAACGAATCAAG	AAAGAAGAAGTGACCCAGACTTG	AT1G17210	5880721	5881091	371	exon (195) - intron - exon (85)
Bra222	AGCGACTGGAACGAATCAAG	TGGAACCAGTTGCAGAAGTC	AT1G17210	5880721	5881396	676	exon (195) - intron - exon (390)
Bra223	AGCGACTGGAACGAATCAAG	GCAAGTCACGAGGCAGAAAT	AT1G17210	5880721	5881466	746	exon (195) - intron - exon (460)
Bra224	CCAAGTCTGGGTCACTTCTTC	GCAAGTCACGAGGCAGAAAT	AT1G17210	5881068	5881466	399	exon (398)
Bra225	CCAAGTCTGGGTCACTTCTTC	TCAAGCTCAGCAGAGTGCAT	AT1G17210	5881068	5881635	568	exon (567)
Bra226	TGATGGCTTCATTGATCTCG	TGGCAAGTATCGAGCTAGAGG	AT1G17350	5943611	5944107	497	exon (78) - intron - exon (99) - intron - exon (24)
Bra227	TGAGGATGGGATTTGTTATGTAGA	AGAGCAGTGATCAGATGGACAA	AT1G17500	6019311	6019847	537	exon (536)
Bra228	GGACTAGCTACAGCGCCATT	AAGCTCTCCACAACGGTGAC	AT1G17840	6144705	6145181	477	exon (22) - intron - exon (87) - intron - exon (206)
Bra229	CAAGTGTCACCGTTGTGGAG	ATTCACCCGGAATCTTGAAA	AT1G17840	6145157	6145616	460	exon (91) - intron - exon (108) - intron - exon (73)
Bra230	CAAGTGTCACCGTTGTGGAG	TGATGAAGAAGATGATGCGGTA	AT1G17840	6145157	6145721	565	exon (91) - intron - exon (108) - intron - exon (178)
Bra231	CAAGTGTCACCGTTGTGGAG	TCATCCTTCTGCGTGCTATG	AT1G17840	6145157	6145784	628	exon (91) - intron - exon (108) - intron - exon (241)
Bra232	CAAGTGTCACCGTTGTGGAG	TCTGGTGCAACTGTGGTGTT	AT1G17840	6145157	6145824	668	exon (91) - intron - exon (108) - intron - exon (281)
Bra233	GGTGTCCATCCCAAAGACG	CCAATGTGATCCACTCTGCTT	AT1G17890	6154554	6155154	601	exon (600)
Bra234	ACATGCTCAAATCCGCTGTA	CCAATGTGATCCACTCTGCTT	AT1G17890	6154716	6155154	439	exon (438)
Bra235	CCACTCCACCAAGGACAAA	CCAACTGTGAACTGGTCGAA	AT1G18070	6215659	6216004	346	exon (26) - intron - exon (65) - intron - exon (84)
Bra236	CCACTCCACCAAGGACAAA	TTGTTGTGAACAAGATGGATGA	AT1G18070	6215659	6216027	369	exon (49) - intron - exon (65) - intron - exon (84)
Bra237	CAGCTTTCATGGCTGCTTT	GCTTTGGCTGTGTGTATAGGAA	AT1G18270	6283681	6284209	529	exon (78) - intron - exon (81) - intron - exon (135)
Bra238	CAGCTTTCATGGCTGCTTT	AGGAACAGAGGATGGCTTGA	AT1G18270	6283681	6284395	715	exon (61) - intron - exon (108) - intron - exon (81) - intron - exon (135)
Bra239	GCAGATGTTGGGCTTGAAGA	TCTTGTGTGATAATACATGGAGGTT	AT1G18490	6367749	6368113	365	exon (137) - intron - exon (143)
Bra240	CCAATCTTCAGGAATTGGAGA	ACCATTAGTCGATATCGTGGTTC	AT1G18660	6422897	6423508	612	exon (176) - intron - exon (61) - intron - exon (178)
Bra241	AACTCCATTCATCAGTCCTTGAA	TGTCAAGCGTACTATTCTTGGAG	AT1G19140	6611068	6611468	401	exon (71) - intron - exon (74) - intron - exon (68)
Bra242	CCATCCAAGGCATTGCTC	GATTCCGGATGATGTTTGAGA	AT1G19220	6630639	6631106	468	exon (119) - intron - exon (139) - intron - exon (50)
Bra243	CCATCCAAGGCATTGCTC	TTCTTCAATCCAAGGGCAAG	AT1G19220	6630639	6631197	559	exon (210) - intron - exon (139) - intron - exon (50)
Bra244	CCATCCAAGGCATTGCTC	CAGCTCATGCTAATGCCAAT	AT1G19220	6630639	6631235	597	exon (248) - intron - exon (139) - intron - exon (50)
Bra245	AGCATACCGAGCCCATCC	GAAGAATGCAGAGTTAAAGAAGCA	AT1G19360	6691065	6691716	652	exon (651)
Bra246	CCATCACTCATTGACTCCACA	GAAGAATGCAGAGTTAAAGAAGCA	AT1G19360	6691138	6691716	579	exon (578)
Bra247	TCTGCAAGAAGACAATGTCCA	GAAGAATGCAGAGTTAAAGAAGCA	AT1G19360	6691190	6691716	527	exon (526)
Bra248	GCTTGTTCTTCTTGTTCTGAAGC	TGTTACCAGCAAGAACCAATCT	AT1G19700	6811131	6811824	694	exon (693)
Bra249	CACTAACCACTTCATCAAGCAAA	TGTTACCAGCAAGAACCAATCT	AT1G19700	6811302	6811824	523	exon (522)
Bra250	GGACCAAACAGATTGTCCATT	ACAATGCAATTGTTCCTCATAATAA	AT1G19715	6817366	6817895	530	exon (101) - intron - exon (182)
Bra251	GGACCAAACAGATTGTCCATT	TTGTTGGATTCCTTGGAAGAG	AT1G19715	6817366	6817991	626	exon (197) - intron - exon (182)
Bra252	TCTCTTCCAAGGAATCCAACA	GCAATGTCGGGATTGTGTC	AT1G19715	6817970	6818350	381	exon (101) - intron - exon (199)
Bra253	CCGACATTGCGTGACAAAT	TTTGGATGCTATTGGTGTTCA	AT1G19715	6818341	6818819	479	exon (238) - intron - exon (142)
Bra254	GAAACACTCTTCAACAGCTGGA	GAGCCGAGTCCATGATTATGTT	AT1G19800	6847272	6847715	444	exon (443)	✔	✔	✔
Bra255	TGTTGTCCCAACTAAACCATGA	GACGGATCATAAATGTTGGGATA	AT1G19940	6919231	6919634	404	exon (403)
Bra256	TGTTGTCCCAACTAAACCATGA	CATGGAGAGGAGATTCAGGTCT	AT1G19940	6919231	6919977	747	exon (257) - intron - exon (417)
Bra257	CAACTGCTTCGCATGTTTCA	CATGGAGAGGAGATTCAGGTCT	AT1G19940	6919445	6919977	533	exon (257) - intron - exon (203)
Bra258	GGTCCGGTTCTTCTTGAGG	CATCAAACATCCAGCACCAT	AT1G20620	7144458	7145012	555	exon (278) - intron - exon (184)
Bra259	GGTCCGGTTCTTCTTGAGG	ATCCCACAAGTTGGTTTCCA	AT1G20620	7144458	7145133	676	exon (278) - intron - exon (305)
Bra260	ACCAGAGAGAGGATCCCTGA	CATCAAACATCCAGCACCAT	AT1G20620	7144509	7145012	504	exon (227) - intron - exon (184)
Bra261	ACCAGAGAGAGGATCCCTGA	ATCCCACAAGTTGGTTTCCA	AT1G20620	7144509	7145133	625	exon (227) - intron - exon (305)
Bra262	TTCAAACCTCACTTGTGCTGA	CATCAAACATCCAGCACCAT	AT1G20620	7144589	7145012	424	exon (147) - intron - exon (184)	✔
Bra263	TTCAAACCTCACTTGTGCTGA	ATCCCACAAGTTGGTTTCCA	AT1G20620	7144589	7145133	545	exon (147) - intron - exon (305)
Bra264	ACATGGTGCTGGATGTTTGA	CGATGTCTCTGAGTGTCACCAT	AT1G20620	7144991	7145502	512	exon (511)	✔	✔	✔	✔	✔
Bra265	ACATGGTGCTGGATGTTTGA	TGGTGATTGTTGTGGTGAGC	AT1G20620	7144991	7145568	578	exon (577)
Bra266	ACATGGTGCTGGATGTTTGA	TCCTCATCTCTGTGCATGAAGT	AT1G20620	7144991	7145604	614	exon (613)
Bra267	CCCAGCACTCCACTCTCAAG	GGTCTGCATCATCAAACGAG	AT1G20760	7214315	7214693	379	exon (378)
Bra268	GAAGAAGGAACTTGCGAGATG	CTGGTTTCCCAGTGTTCCTC	AT1G20850	7252981	7253484	504	exon (26) - intron - exon (141) - intron - exon (163)
Bra269	GTCACCGAAGCCATCACAC	TGCAATTCATCCAGCTATGG	AT1G20950	7297507	7297980	474	exon (45) - intron - exon (166) - intron - exon (73)
Bra270	GAAAGACCTCAGCCTAGAATCG	GAGGTGTTCCCGGAGAGAA	AT1G21000	7338412	7339026	615	exon (101) - intron - exon (256)
Bra271	GGTGTTACAAACACTTGTGAAATCT	GAGGTGTTCCCGGAGAGAA	AT1G21000	7338439	7339026	588	exon (74) - intron - exon (256)
Bra272	CTTTGCAGCGTTCGTTACAG	CCCATCCGATCATTCTCAAG	AT1G21200	7422240	7422774	535	exon (534)	✔
Bra273	GCCTCTTGTTGGTTCTAGCAG	CCACTCCAATACCGCTTGTT	AT1G21380	7486054	7486577	524	exon (82) - intron - exon (361)
Bra274	GCCTCTTGTTGGTTCTAGCAG	GCGTTCTTCAGCACCATGA	AT1G21380	7486054	7486634	581	exon (139) - intron - exon (361)
Bra275	AACAAGCGGTATTGGAGTGG	CTCGAACCGAGAGCAGTGTA	AT1G21380	7486558	7487255	698	exon (130) - intron - exon (82) - intron - exon (86) - intron - exon (126)
Bra276	CATCATGGTGCTGAAGAACG	CTCGAACCGAGAGCAGTGTA	AT1G21380	7486614	7487255	642	exon (130) - intron - exon (82) - intron - exon (86) - intron - exon (70)
Bra277	GAGAATCGCAGCTTACATGGT	CTCTCGTCAGGCATGTGGT	AT1G21450	7510500	7511027	528	exon (527)
Bra278	GAGAATCGCAGCTTACATGGT	GTGTTCACGTCTTGTTCAACG	AT1G21450	7510500	7511120	621	exon (620)
Bra279	ACCACATGCCTGACGAGAG	AAATGGAGCTCACCCATTTC	AT1G21450	7511009	7511456	448	exon (447)
Bra280	ACCACATGCCTGACGAGAG	CTCCAAGCTGAAGCAACGAT	AT1G21450	7511009	7511498	490	exon (489)
Bra281	TCGTTGAACAAGACGTGAACA	AAATGGAGCTCACCCATTTC	AT1G21450	7511099	7511456	358	exon (357)
Bra282	TCGTTGAACAAGACGTGAACA	CTCCAAGCTGAAGCAACGAT	AT1G21450	7511099	7511498	400	exon (399)
Bra283	CTTGGGATCCGGTTCGAC	CTGGTAATGATGCGGGTTC	AT1G21680	7614391	7614932	542	exon (541)
Bra284	GGGCATATCCAGCTTTGTGT	CCTTTCCCAAACTTGTGTGC	AT1G21790	7654980	7655543	564	exon (190) - intron - exon (182)
Bra285	TGGTGCGTCTATATTCTTTGAGA	AGCAGCTATATGGTTATTGTGAGG	AT1G22020	7755432	7756050	619	exon (234) - intron - exon (231)
Bra286	TGATGGTCATATGGGTGATAGTG	AAGAACATCTGTCTGGCTATCTACA	AT1G22280	7874573	7875228	656	exon (69) - intron - exon (277) - intron - exon (128)
Bra287	GTTCTGACTTGGGTCGTGGT	AAGAACATCTGTCTGGCTATCTACA	AT1G22280	7874807	7875228	422	exon (200) - intron - exon (128)
Bra288	GTTCTGACTTGGGTCGTGGT	TCTTCTCAATGCTTCAGCTGTT	AT1G22280	7874807	7875451	645	exon (200) - intron - exon (155) - intron - exon (93)
Bra289	CCAAGCCAAGTCTAACTGGATG	GCTCAGCTTGATGTGGAGCTA	AT1G22300	7879915	7880658	744	exon (281) - intron - exon (88) - intron - exon (60)
Bra290	GTTTATGCGGTTGTGTTTGC	AACATACTGAGGAACTAACCACCA	AT1G22540	7965530	7965901	372	exon (371)
Bra291	GTTTATGCGGTTGTGTTTGC	TCTTGAAGACCCACCATTGC	AT1G22540	7965530	7965945	416	exon (415)
Bra292	GGAGCTGTCTTTCTCCGTTG	CCAACACTTTGACTATCCGTTG	AT1G22770	8066024	8066702	679	exon (105) - intron - exon (69) - intron - exon (91)
Bra293	GGTAATTGCCAAGAGAGAAAGG	TGGTACTGTTGGTGGATTCG	AT1G22850	8081746	8082466	721	exon (89) - intron - exon (53) - intron - exon (93) - intron - exon (177)
Bra294	AGAGAAGACCAGCCGACATC	TGGTACTGTTGGTGGATTCG	AT1G22850	8082058	8082466	409	exon (89) - intron - exon (53) - intron - exon (48)
Bra295	GCAGCACCATCACCATACA	CATCACCGATCACAATCGAA	AT1G24180	8562775	8563285	511	exon (510)
Bra296	AACAATCCCATGTCCACCAT	CATCACCGATCACAATCGAA	AT1G24180	8562870	8563285	416	exon (415)
Bra297	TCATAAGGTAACCAACCCAACA	AAAGGAGCTTGAGTCACTTGAGA	AT1G24260	8593806	8594509	704	exon (64) - intron - exon (42) - intron - exon (42) - intron - exon (143) - intron - exon (74)
Bra298	GGGAAGGGTTTCCGGTTA	CCCTCATGTCTCGCTTCAA	AT1G24310	8625650	8626129	480	exon (74) - intron - exon (150) - intron - exon (64)
Bra299	GGGAAGGGTTTCCGGTTA	ATTTCTGTATCTTCAGCCACCA	AT1G24310	8625650	8626163	514	exon (74) - intron - exon (150) - intron - exon (98)
Bra300	TCGCTCATATCCGACAGCTT	GATTGAAGTGGTTTGTCTTGAGG	AT1G26270	9089946	9090398	453	exon (452)
Bra301	TCGCTCATATCCGACAGCTT	TGTTTGGCTGAAATTGGTGA	AT1G26270	9089946	9090463	518	exon (517)
Bra302	AAGTTGCAGGATGGTTGGTT	GGGAACCATCCAAGATCTCC	AT1G26550	9172131	9172502	372	exon (59) - intron - exon (62)
Bra303	AAGTTGCAGGATGGTTGGTT	GTGCACTGGTGACTCCAACA	AT1G26550	9172131	9172570	440	exon (59) - intron - exon (130)
Bra304	TTCTGATTCTGGAACCGTCA	CTGCCCATTCCCAATTGTC	AT1G26560	9181009	9181613	605	exon (25) - intron - exon (32) - intron - exon (103) - intron - exon (174)
Bra305	TTTCATCAACTTGAATGCTCGT	TTCAGCTGGGAGATTACAAGG	AT1G26830	9297276	9297717	442	exon (441)
Bra306	CATTCACAACCGCTACAAGC	GTTTGGCTCTGCTAGTTACGG	AT1G26930	9336507	9336865	359	exon (358)
Bra307	CATTCACAACCGCTACAAGC	TGATTTGCTTGTGTTTGGTTG	AT1G26930	9336507	9336973	467	exon (466)
Bra308	ATCATCGTTGGCCTTTCCTT	TTAGCTTGGTTGCATCATGG	AT1G27190	9447020	9447498	479	exon (478)
Bra309	GCACAATCCCAAACCCATAC	GGTGATTTAATGGCTGCTACG	AT1G27190	9447246	9447855	610	exon (609)
Bra310	TCCATGATGCAACCAAGCTA	GGTGATTTAATGGCTGCTACG	AT1G27190	9447478	9447855	378	exon (377)
Bra311	CGTAGCAGCCATTAAATCACC	CTGGAACGAGAAAGAGAATCG	AT1G27190	9447835	9448531	697	exon (696)
Bra312	AACCATTGAGGGCGAGTATG	CATTGCTAATACCGGAAGATGC	AT1G27320	9491376	9491886	511	exon (297) - intron - exon (124)
Bra313	AACCATTGAGGGCGAGTATG	ACATTCCTCATGCGTTGCTT	AT1G27320	9491376	9491922	547	exon (297) - intron - exon (160)
Bra314	CCTGCTACACTGTTGGCAGAA	CATCTTGAATGGACTGCAACA	AT1G27370	9506332	9507005	674	5'UTR (8) - exon (673)
Bra315	TGTGCTATACCAAACCGAGGA	CCACTGCTCCTGAGCTTGA	AT1G27530	9562870	9563604	735	exon (50) - intron - exon (62) - intron - exon (20)
Bra316	GACTTCGTCGTCTCCGTTGA	TTACCAAGCTCTCGGTGGTC	AT1G27730	9648362	9648713	352	exon (351)
Bra317	GACTTCGTCGTCTCCGTTGA	AAGTGTAGCGTCTGCGACAA	AT1G27730	9648362	9648745	384	exon (383)
Bra318	AAGAAGCGTCTTCAGGCAGT	AAGGAGCTTCGTCTTCAACG	AT1G28260	9876255	9876951	697	exon (696)
Bra319	TGTACCCAAAGGAGGAGAAGAA	TGGTCTCATACTAACAAATGCTCA	AT1G28320	9921685	9922087	403	exon (402)
Bra320	CAGATAGGCAAATGCTGTTGAT	GCTCCAGCTTTCTTCATTACCA	AT1G28490	10017242	10017766	525	exon (22) - intron - exon (90) - intron - exon (66) - intron - exon (35)	✔	✔			✔
Bra321	CAACAAGACGAAGAATTGGATG	GCTCCAGCTTTCTTCATTACCA	AT1G28490	10017413	10017766	354	exon (89) - intron - exon (66) - intron - exon (35)
Bra322	CAACAAGACGAAGAATTGGATG	CGAATAGGATGATGAACAAGACG	AT1G28490	10017413	10017822	410	exon (89) - intron - exon (66) - intron - exon (91)
Bra323	GATTACTGCAGCAGCTTCCA	CAGAGGCTGTGGATCCATGT	AT1G28520	10030629	10031122	494	exon (198) - intron - exon (206)
Bra324	AAGGCTGGAGGGAAAGATGT	CAGAGGCTGTGGATCCATGT	AT1G28520	10030752	10031122	371	exon (75) - intron - exon (206)
Bra325	AGGGAAGAAAGATGCGGTTA	ACAAACAATGAAACAAACACCAC	AT1G29340	10266055	10266673	619	exon (618) - 3'UTR (72)
Bra326	TAGCAGAGGAAGCAGCAGGA	ACAAACAATGAAACAAACACCAC	AT1G29340	10266174	10266673	500	exon (499) - 3'UTR (72)
Bra327	GTTGTTTGATGACCGGTGTG	TTGATGATCTCCCTGAAGTTGA	AT1G29700	10385640	10386262	623	exon (158) - intron - exon (119) - intron - exon (121)
Bra328	TGACAGATCTTAGTACGTTGAGGTC	GCAGCGCTTAAACCAGCTC	AT1G29800	10433885	10434536	652	exon (106) - intron - exon (201) - intron - exon (107)
Bra329	CAAAGAGCGAAGCTGATGC	ATCTCTGGCCCGAGTATCAC	AT1G29900	10470805	10471459	655	exon (654)
Bra330	TGGAGATCGTTTATGATGACAGT	ATCTCTGGCCCGAGTATCAC	AT1G29900	10470895	10471459	565	exon (564)
Bra331	TACTCGGGCCAGAGATGAGA	CCTCAAAGAAGTCCTGAAGAGC	AT1G29900	10471444	10471947	504	exon (503)
Bra332	CTCCTTGCTGAAGCCACAC	TGGGCTTCTAAGTGCATACCA	AT1G30000	10510605	10511167	563	exon (360) - intron - exon (97)
Bra333	CCCACCGGTTCTCATACACT	GATCCAGATGGTTGCTTGCT	AT1G30120	10584524	10584899	376	exon (375)
Bra334	CCCACCGGTTCTCATACACT	GCCTTCAACCAAATCTCCAA	AT1G30120	10584524	10585057	534	exon (533)
Bra335	TGAGCCTCACTTCATCTCACA	GTCCCAGTCAAACGATTTCC	AT1G30400	10737308	10737682	375	exon (200) - intron - exon (83)
Bra336	CCATCACAAGAACACCAACTAAC	CCAAGAACCTTCTACCTCATAACC	AT1G31130	11115127	11115847	721	exon (720)
Bra337	CCATCACAAGAACACCAACTAAC	GAATCAATCTCAATCAAGAAACGA	AT1G31130	11115127	11115874	748	exon (747)
Bra338	CCAAATGAAACCACGGAAGA	GCTGATATCTCAGGTTTGACTCC	AT1G31330	11215068	11215741	674	exon (158) - intron - exon (252)
Bra339	TTCCCGTAGTTGTCGAACC	GCTGATATCTCAGGTTTGACTCC	AT1G31330	11215303	11215741	439	exon (158) - intron - exon (17)
Bra340	TGCGACTCGATGGAGTTAAG	GTGTAGGGTTCTGACTTGTTGG	AT1G31730	11363246	11363893	648	exon (647)
Bra341	TGGCTGAAAGAGGTCACAGTT	CTGATCTTCAATCCAACAATGG	AT1G32060	11533652	11534345	694	exon (77) - intron - exon (245) - intron - exon (188)
Bra342	TGAGATTGATAATGAAGGAAGGTG	CTGATCTTCAATCCAACAATGG	AT1G32060	11533897	11534345	449	exon (157) - intron - exon (188)
Bra343	TTTCGCCTTCACAAACCAG	CGGACTTGTATGAGATGTGTTGA	AT1G32440	11714536	11714941	406	exon (17) - intron - exon (109) - intron - exon (98)
Bra344	TATGTCCAGCTTCGACATCCT	CGCTCCCGAAGCTCTTTAG	AT1G32450	11715642	11716094	453	exon (452)	✔
Bra345	GCTTTACCATCATGACGACCA	CGTGATGCTACTCTCAAAGCTC	AT1G33240	12053541	12054074	534	exon (44) - intron - exon (119)
Bra346	CACAACAATGCACAAAGATGC	AGAAAGTCGCCGAGAACTCA	AT1G33800	12261667	12262340	674	exon (203) - intron - exon (387)
Bra347	TTGCTTGACCCGACTTACG	TTGAACTACCAGCTCCTTTCG	AT1G34130	12431068	12431425	358	exon (357)
Bra348	TTGCTTGACCCGACTTACG	GCACCATTCTTCTGGAAAGG	AT1G34130	12431068	12431599	532	exon (371) - intron - exon (41)
Bra349	TTGCTTGACCCGACTTACG	GTCACCCATGTGCAGTGAAT	AT1G34130	12431068	12431665	598	exon (371) - intron - exon (107)
Bra350	TTGCTTGACCCGACTTACG	GCTCCTCTTGCAGCTAAGACA	AT1G34130	12431068	12431713	646	exon (371) - intron - exon (155)
Bra351	TGGTCTCACTAGCTTGTACTTTGC	GCACCATTCTTCTGGAAAGG	AT1G34130	12431247	12431599	353	exon (192) - intron - exon (41)
Bra352	TGGTCTCACTAGCTTGTACTTTGC	GTCACCCATGTGCAGTGAAT	AT1G34130	12431247	12431665	419	exon (192) - intron - exon (107)
Bra353	TGGTCTCACTAGCTTGTACTTTGC	GCTCCTCTTGCAGCTAAGACA	AT1G34130	12431247	12431713	467	exon (192) - intron - exon (155)
Bra354	TGGTCTCACTAGCTTGTACTTTGC	TTCCCATGGCAGTGATTTG	AT1G34130	12431247	12431838	592	exon (192) - intron - exon (280)
Bra355	TGGTCTCACTAGCTTGTACTTTGC	CGACCAATACATAGTTCACATCAA	AT1G34130	12431247	12431970	724	exon (192) - intron - exon (412)
Bra356	CAGTGCCATAGCTGTCTCTGC	GCTCCTCTTGCAGCTAAGACA	AT1G34130	12431322	12431713	392	exon (117) - intron - exon (155)
Bra357	CAGTGCCATAGCTGTCTCTGC	TTCCCATGGCAGTGATTTG	AT1G34130	12431322	12431838	517	exon (117) - intron - exon (280)
Bra358	CAGTGCCATAGCTGTCTCTGC	CGACCAATACATAGTTCACATCAA	AT1G34130	12431322	12431970	649	exon (117) - intron - exon (412)
Bra359	CGAAAGGAGCTGGTAGTTCAA	TTCCCATGGCAGTGATTTG	AT1G34130	12431405	12431838	434	exon (34) - intron - exon (280)
Bra360	CGAAAGGAGCTGGTAGTTCAA	CGACCAATACATAGTTCACATCAA	AT1G34130	12431405	12431970	566	exon (34) - intron - exon (412)
Bra361	CAGCTGCTGCGCTTAGTAAA	GGCATGAAGCAGACGATGT	AT1G34380	12553126	12553589	464	3'UTR (170) - exon (463)
Bra362	TGCTTCATGCCCTTCTATTCT	TTCTTCTCTCAAGTCAGCCTCA	AT1G34380	12553579	12553996	418	exon (39) - intron - exon (144) - intron - exon (26)
Bra363	CAATAGCAACAGCAACAGCAA	TGGGAAGGATTGTGGCTAAA	AT1G34430	12588845	12589459	615	exon (233) - intron - exon (150)
Bra364	CAATAGCAACAGCAACAGCAA	TGGCTGGTTTAGTTGGAAGTG	AT1G34430	12588845	12589486	642	exon (260) - intron - exon (150)
Bra365	CAGCCCATCAGCCTTGTAAA	CCCAGACAGAGCAGGATTCA	AT1G34550	12648221	12648908	688	exon (213) - intron - exon (126)
Bra366	CGTGACCTTTACGCCATAGG	CCCAGACAGAGCAGGATTCA	AT1G34550	12648349	12648908	560	exon (85) - intron - exon (126)
Bra367	CGTAACTTGCTGTCCAACCA	CCCAGACAGAGCAGGATTCA	AT1G34550	12648405	12648908	504	exon (29) - intron - exon (126)
Bra368	GCTTCTCACAGGGCCAAA	TCCTTCCCACCTTGTTTGTT	AT1G34630	12685982	12686348	367	exon (176) - intron - exon (75)
Bra369	CGTCGTAATACTCTGGCCAAC	GCCACTCCAGATCAATCCAT	AT1G35580	13122639	13123389	751	exon (181) - intron - exon (119)
Bra370	GCCATGGATTGATCTGGAGT	GGATGTTCCATGATTGATCG	AT1G35580	13123367	13123965	599	exon (209) - intron - exon (27) - intron - exon (191)
Bra371	GGAAGAGAGCTAACCGTCACA	GCCTCACATGTCTCCTTCTTG	AT1G43170	16267047	16267493	447	exon (29) - intron - exon (111) - intron - exon (28)
Bra372	GGAAGAGAGCTAACCGTCACA	TTCACATAGGCAACAACTCCA	AT1G43170	16267047	16267550	504	exon (29) - intron - exon (111) - intron - exon (85)
Bra373	CTCAGCCCAAAGTTCACCA	CTGTCTCCGAGAGCTCCAAT	AT1G44575	16871838	16872385	548	exon (121) - intron - exon (114) - intron - exon (149)
Bra374	ATTGGAGCTCTCGGAGACAG	TGCCAATCTTCCTACGAATAACT	AT1G44575	16872366	16872999	634	exon (114) - intron - exon (53)
Bra375	ATTGGAGCTCTCGGAGACAG	CCGGTCTCAATGTTGAGTTG	AT1G44575	16872366	16873079	714	exon (114) - intron - exon (133)
Bra376	AAGTCAAGGTCGGTTCTTGTTC	GAAACCCATTCTTTGTGTTCAA	AT1G44900	16971802	16972260	459	exon (64) - intron - exon (135) - intron - exon (61)
Bra377	AAGTCAAGGTCGGTTCTTGTTC	GGATCCTTGGATAGCTCTTCG	AT1G44900	16971802	16972375	574	exon (64) - intron - exon (135) - intron - exon (176)
Bra378	TTGAACACAAAGAATGGGTTTC	TCCACTCCCTTGTAACTGGAT	AT1G44900	16972239	16972838	600	exon (152) - intron - exon (173) - intron - exon (107)
Bra379	CAAATCGAAGAGCTATCCAAGG	TCCACTCCCTTGTAACTGGAT	AT1G44900	16972350	16972838	489	exon (41) - intron - exon (173) - intron - exon (107)
Bra380	CATAGAGGCTGTTCGTTCTGC	GTAGGACTTGAATCTGGTGTGG	AT1G47330	17353230	17353618	389	exon (119) - intron - exon (176)
Bra381	GCTTTCGCTATGGACCTCAG	GAAACTCGCGGACATCCT	AT1G48050	17725185	17725731	547	exon (117) - intron - exon (196) - intron - exon (55)
Bra382	GGCAGCCTGGTTCTCTCAT	TTCACAAGAGCATCAAATACAATG	AT1G48110	17770781	17771411	631	exon (134) - intron - exon (213) - intron - exon (130)
Bra383	GCACGGTCTACCAGGTCAT	AGGCAAGTGCGCAGAGAG	AT1G48230	17807463	17807938	476	exon (126) - intron - exon (113)
Bra384	CTATGCTCGAGCTGAGCTGTT	GACAGGAATATCGCAAGACCA	AT1G48460	17911887	17912534	648	exon (226) - intron - exon (61)
Bra385	CATCGGTATAGAACTCATCATTGTG	TTGGTGGTGTTGTGACCTG	AT1G48850	18065747	18066122	376	exon (41) - intron - exon (103) - intron - exon (47)
Bra386	CATCGGTATAGAACTCATCATTGTG	TAATCCCGAGTATGCGGAAA	AT1G48850	18065747	18066187	441	exon (106) - intron - exon (103) - intron - exon (47)
Bra387	TGTTCTGGAACTGGTCGTACA	GCAGTATTGGTCAAGCTGCAT	AT1G48900	18085623	18086179	557	exon (118) - intron - exon (101) - intron - exon (131)
Bra388	CCAGAAGTTCAGGCTGTTGA	GCAGTATTGGTCAAGCTGCAT	AT1G48900	18085680	18086179	500	exon (118) - intron - exon (101) - intron - exon (74)
Bra389	TGGGAACGTTCTTAGGACACT	GGAGAAGGAAATGGTAGTGACC	AT1G49470	18310555	18311001	447	exon (446)
Bra390	TGGGAACGTTCTTAGGACACT	AGAACCAGCATCCTTGAAACA	AT1G49470	18310555	18311115	561	exon (560)
Bra391	TTTCCCTAATTTCAACTTCTCCTC	AGAACCAGCATCCTTGAAACA	AT1G49470	18310763	18311115	353	exon (352)
Bra392	TGGTTCTGCATTTGGATACG	TAGCATCCATGCGAGTACCA	AT1G49980	18512340	18513028	689	exon (172) - 3'UTR (172) - exon (118) - 3'UTR (118)
Bra393	AAGCACATTCAGTAGTCACAGCA	TCTGAAGCCAAGCGCATC	AT1G50200	18592423	18592855	433	exon (45) - intron - exon (109) - intron - exon (107)
Bra394	GCAGCTCCTCTGCCAAGA	CGTGAAATGAGCAGAGCTGA	AT1G50500	18708305	18708772	468	exon (129) - intron - exon (214)
Bra395	GCTCCATCTCTTTCTTCAAGTGT	GTTCTTCACCACATGCCTGA	AT1G50600	18737453	18737895	443	exon (442)
Bra396	TCAGGCATGTGGTGAAGAAC	GGTCCTGAGCTTCTTACTTATATGC	AT1G50600	18737876	18738303	428	exon (427)
Bra397	GGACCACGACAAGACAGGAT	ACAGCGACATTTGAATCCAG	AT1G51200	18985692	18986079	388	exon (387)
Bra398	GGACCACGACAAGACAGGAT	GCAGCAGCATGGTAATTGAA	AT1G51200	18985692	18986150	459	exon (458)	✔
Bra399	AGCGCTGCCACAATGAAC	GCAGCAGCATGGTAATTGAA	AT1G51200	18985768	18986150	383	exon (382)
Bra400	TAGAGCTTGCTGCAGTTGGA	AAAGCAGATGAAGCTGATGGT	AT1G51340	19032408	19032806	399	exon (215) - intron - exon (97)
Bra401	TCCAAATACTGCAACGGAAC	TGGTTTGGTACTCAAGCTGATG	AT1G51570	19123814	19124208	395	exon (394)
Bra402	TCGAACCACTGTCTTCCTGTAA	GCTGCCAAAGAGGATGAGG	AT1G51730	19187155	19187560	406	exon (18) - intron - exon (92) - intron - exon (65)
Bra403	GAGCAGACTCCGGCATCA	GCTGCCAAAGAGGATGAGG	AT1G51730	19187201	19187560	360	exon (18) - intron - exon (92) - intron - exon (19)
Bra404	CAGCTTAGAGCTACTCGTTTCCA	CATGAGTTGCCATCAAGTGG	AT1G51740	19190199	19190571	373	exon (197) - intron - exon (91)
Bra405	CCCATGCTTGAGAGACATATCC	CTCCTGAAGCCCAAACACTT	AT1G52150	19410016	19410628	613	exon (46) - intron - exon (106) - intron - exon (150) - intron - exon (43)
Bra406	TGTGGGAACTCAGAGCAAAG	CTCCTGAAGCCCAAACACTT	AT1G52150	19410152	19410628	477	exon (46) - intron - exon (105) - intron - exon (136)	✔	✔	✔
Bra407	TTCAAAGAGCAACAAAGTTGGA	GTTCCTCCTGCATCTGTTCC	AT1G52420	19530319	19530818	500	exon (83) - intron - exon (150)
Bra408	ATTTGCCTCGCTTTCTCCA	TGGATTTGCAGATGTGTTTGA	AT1G52630	19606928	19607523	596	exon (222) - intron - exon (274)
Bra409	TTGCAAGGTTGCTCCAATTC	GACCTCTTTGCCAGTCATGG	AT1G52980	19739140	19739830	691	exon (138) - intron - exon (101) - intron - exon (58) - intron - exon (61)
Bra410	GGTTTCCCAATCGATCCAC	TGATCCATGTTTCCTGATGG	AT1G53050	19774894	19775386	493	exon (335) - intron - exon (74)
Bra411	CAAGCATTTGAACCAAACAGA	TGATCCATGTTTCCTGATGG	AT1G53050	19774927	19775386	460	exon (302) - intron - exon (74)
Bra412	TGCTGAGAAAGCTAGCCAAA	AGCAACTTCCTTGTCATGAGG	AT1G53300	19881320	19881796	477	exon (312) - intron - exon (75)
Bra413	ATCTTTGTGTCCAGCGGTCT	GCTTGGACTCAAACAAGATTCC	AT1G53310	19884540	19884917	378	exon (282) - intron - exon (17)
Bra414	AGATCGCTCTTGGGACTGC	GTTGTGGTGTCGCCCATC	AT1G53730	20064540	20065144	605	exon (30) - intron - exon (133) - intron - exon (134) - intron - exon (50)
Bra415	CGACGCATGTACTGTTTCCA	GCCTACGATAATCGAGATATCAGC	AT1G54100	20195589	20196081	493	exon (85) - intron - exon (98) - intron - exon (140)
Bra416	CGACGCATGTACTGTTTCCA	TCGAAGGTGAAGGAAACTTTG	AT1G54100	20195589	20196106	518	exon (110) - intron - exon (98) - intron - exon (140)
Bra417	CGACGCATGTACTGTTTCCA	CCTCTTGAGAAAGGGACATTG	AT1G54100	20195589	20196325	737	exon (90) - intron - exon (141) - intron - exon (98) - intron - exon (140)
Bra418	GCTCCATTCGTCGGTATGTT	GCCTACGATAATCGAGATATCAGC	AT1G54100	20195676	20196081	406	exon (85) - intron - exon (98) - intron - exon (53)
Bra419	GCTCCATTCGTCGGTATGTT	TCGAAGGTGAAGGAAACTTTG	AT1G54100	20195676	20196106	431	exon (110) - intron - exon (98) - intron - exon (53)
Bra420	GCTCCATTCGTCGGTATGTT	CCTCTTGAGAAAGGGACATTG	AT1G54100	20195676	20196325	650	exon (90) - intron - exon (141) - intron - exon (98) - intron - exon (53)
Bra421	CAATGTCCCTTTCTCAAGAGG	CCATGTGTGGTGGTGCTG	AT1G54100	20196305	20196830	526	exon (83) - intron - exon (177) - intron - exon (95)
Bra422	TCTGCTCTGGTGTCTTGCAG	ACCTTGCGACGAGTGTTGAC	AT1G54270	20260967	20261651	685	exon (325) - intron - exon (269)
Bra423	GCTTGCTCAGCAGATTGAGA	ACCTTGCGACGAGTGTTGAC	AT1G54270	20261043	20261651	609	exon (249) - intron - exon (269)
Bra424	AATAGGTCTTCCCGCCAATA	AGTTGGAAGGTTTGGTTACGTC	AT1G54610	20395759	20396270	512	exon (118) - intron - exon (299)	✔
Bra425	TGAATATTACAACACACCAACCAA	CATGAATCTGTTGGTGGAACA	AT1G55350	20653881	20654639	759	3'UTR (140) - exon (317) - 3'UTR (375) - exon (375)
Bra426	TTTGATGCCATGAGCTATAATCTT	ATGAAGCACAAGCTGAAGCA	AT1G55350	20654929	20655367	439	exon (30) - intron - exon (162)
Bra427	CACAGCAACTCCACCAGAGA	GCAAGGGATCTTGTTGGTGT	AT1G55490	20716745	20717366	622	exon (205) - intron - exon (170) - intron - exon (71)
Bra428	TTGCAAGAGAGAACAAAGAAGAAG	GGTGTCTGGCTCAGGGAAC	AT1G55840	20875579	20875949	371	exon (65) - intron - exon (216)
Bra429	CCTCTTCCTTCAACAGCTGAG	CAACCTGTCATGAAAGCATCA	AT1G55870	20897300	20897683	384	exon (238) - intron - exon (63)
Bra430	TTTGAGCTGGGCTCACTGT	TCTCCACAGATTGCTAGATTCCT	AT1G56000	20945509	20946013	505	exon (50) - intron - exon (174) - intron - exon (84)
Bra431	CCGAGCAAGGTGGGTATCT	GCGACTGTCCATGTCTGGTA	AT1G56560	21194078	21194782	705	exon (243) - intron - exon (49) - intron - exon (164)
Bra432	CAGTTCCATGATTTGATGAGAGA	ATGGCGAAGTCCAAATGAAT	AT1G56590	21202600	21203051	452	exon (181) - intron - exon (187)
Bra433	CAGTTCCATGATTTGATGAGAGA	CAGATCCAAAGTACTCTAGCAACG	AT1G56590	21202600	21203242	643	exon (70) - intron - exon (210) - intron - exon (187)
Bra434	TGTACCCGAATCTGATGTTATTTG	CAGATCCAAAGTACTCTAGCAACG	AT1G56590	21202724	21203242	519	exon (70) - intron - exon (210) - intron - exon (63)
Bra435	TGTACCCGAATCTGATGTTATTTG	GGATGAGATGATCGATAATGGTT	AT1G56590	21202724	21203415	692	exon (243) - intron - exon (210) - intron - exon (63)
Bra436	AATTGAGCAACAAGCTGTGAA	CACACAAATCGACCTGCATC	AT1G56700	21257130	21257486	357	exon (66) - intron - exon (48) - intron - exon (89)
Bra437	GCTGAGTTCCACATACCTCTCC	CTGGCTTGGAAGGCAGATAC	AT1G57680	21362773	21363184	412	exon (411)
Bra438	CGGGAAGTAGACAAGCAAGC	TTTCATTCTCTTTGCTATCTGGTG	AT1G57680	21362956	21363658	703	exon (702)
Bra439	TTCAGTATCTGCCTTCCAAGC	TTTCATTCTCTTTGCTATCTGGTG	AT1G57680	21363161	21363658	498	exon (497)
Bra440	TTCAGTATCTGCCTTCCAAGC	GGTAGAGAGCATGCGTGGAT	AT1G57680	21363161	21363872	712	5'UTR (35) - exon (711)
Bra441	CTGCATTGAAGAGAGGACTTGA	AGCCTCTTCCAGTCATCGAG	AT1G57720	21378962	21379385	424	exon (423)
Bra442	TGCTAAGAATCTTGTTCTTGGATTT	AGCGTCACTCTTCCCGTAAC	AT1G59510	21860241	21860687	447	exon (446)
Bra443	TGCTAAGAATCTTGTTCTTGGATTT	TCCAACTACTTGACGTCCTCTCT	AT1G59510	21860241	21860802	562	exon (561)
Bra444	TGATGCAAGGATCGGTTTAC	CCCAATTGAAGAAATCCAAGC	AT1G59840	22027632	22028105	474	exon (44) - intron - exon (71) - intron - exon (84) - intron - exon (21)
Bra445	TCGAAGTGTTGGCAAGTCCT	TTCTTGTCAAGCCAAGGAACT	AT1G60140	22177302	22177826	525	exon (103) - intron - exon (267)
Bra446	GTTCATCCCATCCCTCACTG	ACATGGGAAGGCTGGAATC	AT1G60140	22178742	22179154	413	exon (412)
Bra447	GTTCATCCCATCCCTCACTG	TGCTGCTGTAGAATGCTTGG	AT1G60140	22178742	22179260	519	exon (518)
Bra448	CCATGTTAGCTTCTTCTCCTGTG	CTTCACCGTTTGCAGAACAA	AT1G60470	22279357	22279735	379	exon (20) - intron - exon (135) - intron - exon (42)
Bra449	CCATGTTAGCTTCTTCTCCTGTG	CCTCCTCCTCTGTATTTCAACG	AT1G60470	22279357	22279829	473	exon (114) - intron - exon (135) - intron - exon (42)
Bra450	TGCTGCAGCCAAGTCTATCA	TCAAAGAGACTGGTGAAAGAACA	AT1G60810	22390388	22390963	576	exon (69) - intron - exon (177) - intron - exon (111)
Bra451	AAATGGCAGCACAAGCACT	GGGTCGAATCCATAGTCACC	AT1G61520	22700150	22700560	411	exon (145) - 5'UTR (1) - exon (62) - intron - exon (27)
Bra452	CCTGGTGACTATGGATTCGAC	CAGTGGAACTTGAGGCTGGT	AT1G61520	22700538	22701148	611	exon (610)
Bra453	TTCCAAACCGGTGTGATTC	CAGTGGAACTTGAGGCTGGT	AT1G61520	22700730	22701148	419	exon (418)	✔
Bra454	AAGAAACAAATGGGCACGAG	TGATCAATGTGTTGAAATCTTGC	AT1G61720	22791681	22792259	579	exon (170) - intron - exon (160) - intron - exon (100)
Bra455	CGAGATCGAGCCAGATAGCTT	TGATCAATGTGTTGAAATCTTGC	AT1G61720	22791723	22792259	537	exon (170) - intron - exon (160) - intron - exon (58)
Bra456	GAGCGGAATGAACTACTACGC	GGCGAAATCTGGTCTAATGAC	AT1G61800	22825809	22826188	380	exon (140) - intron - exon (75)
Bra457	GAGCGGAATGAACTACTACGC	TCCGCTTCATCGTATTACCG	AT1G61800	22825809	22826223	415	exon (140) - intron - exon (110)
Bra458	GCTATGGAGATTGATGATGAAGAT	CCTTTCTCACGCTCCTCATC	AT1G62740	23231830	23232289	460	exon (71) - intron - exon (289)
Bra459	TGCATTGTGTAAGAAGCTCGAC	TCAAGAGTGAGATCAAAGGAGGA	AT1G62750	23233698	23234230	533	exon (353) - intron - exon (91)
Bra460	CGTCAGGCTCAACTCCTTCT	GGATTGGATGGAACAAGAGC	AT1G62750	23235163	23235725	563	exon (562)
Bra461	TTTGAGCATGAAGTAGATCAACAG	TGGTATGGCTATGCATTTCATT	AT1G63010	23348667	23349172	506	exon (84) - intron - exon (182) - intron - exon (29)
Bra462	TTTGAGCATGAAGTAGATCAACAG	GTGCTCTTGGAATGGCTTGT	AT1G63010	23348667	23349301	635	exon (213) - intron - exon (182) - intron - exon (29)
Bra463	TGAAATGCATAGCCATACCAA	AAACCTCTTGTGTTTAGCAGCA	AT1G63010	23349153	23349593	441	exon (110) - intron - exon (243)
Bra464	TGAAATGCATAGCCATACCAA	GATCTATGGCTGTGGCTCAAG	AT1G63010	23349153	23349661	509	exon (178) - intron - exon (243)
Bra465	ACAAGCCATTCCAAGAGCAC	GATCTATGGCTGTGGCTCAAG	AT1G63010	23349282	23349661	380	exon (178) - intron - exon (114)
Bra466	GCGCTGAAATAAACCGATGA	GAGTTGAACGCCATTGGTCT	AT1G63010	23349616	23350350	735	exon (135) - intron - exon (105) - intron - exon (322)
Bra467	TGAGCCACAGCCATAGATCC	GAGTTGAACGCCATTGGTCT	AT1G63010	23349643	23350350	708	exon (135) - intron - exon (105) - intron - exon (295)
Bra468	GTTGCTGCAGCTCCAAGG	GAGTTGAACGCCATTGGTCT	AT1G63010	23349682	23350350	669	exon (135) - intron - exon (105) - intron - exon (256)
Bra469	TGTTCCCATTCTCTCCTTTGA	CAATTGGACTATCTATGCCAACA	AT1G63120	23409113	23409495	383	exon (25) - intron - exon (291)
Bra470	GCACGATCAAGCATATCAATCA	GAGAATGTTAGCTGGATTCTCAAA	AT1G63270	23469677	23470195	519	exon (518)
Bra471	AAATTTGCTGTTGATTGGCTTA	TTCCTATGGAACTTCTCAAGACC	AT1G63420	23518106	23518713	608	exon (38) - intron - exon (305)
Bra472	TTGTCAGTGGAAGACCTCCTT	TCGCATAGCTCTTGCACTGA	AT1G63430	23525881	23526363	483	exon (52) - intron - exon (176)
Bra473	TCCATCTTGGCTTGTAACTGC	TTCTTGAAGCGTCACCCATT	AT1G63660	23604717	23605065	349	exon (93) - intron - exon (161)
Bra474	AGCTTGCCAGATCGAATCAT	GAGCAAGAACGTGTGATGGA	AT1G63660	23604816	23605564	749	exon (369) - intron - exon (132) - intron - exon (62)
Bra475	TGACATCGCCCAAGACTCTA	GAGCAAGAACGTGTGATGGA	AT1G63660	23605005	23605564	560	exon (369) - intron - exon (99)
Bra476	GAATGGGTGACGCTTCAAGA	GAGCAAGAACGTGTGATGGA	AT1G63660	23605045	23605564	520	exon (369) - intron - exon (59)
Bra477	GCTTAAGCGGCAGTTTCTACA	AAGAACCGATCAAACCAAGC	AT1G63850	23698129	23698572	444	exon (443)
Bra478	GCAGAGTCGGATTTGGAGAA	AAGAACCGATCAAACCAAGC	AT1G63850	23698154	23698572	419	exon (418)
Bra479	CGGATAATCTGCATTGGATTT	AAGAACCGATCAAACCAAGC	AT1G63850	23698197	23698572	376	exon (375)
Bra480	CCTCCTGCCACAAGCAAC	TTGGTCTTACCCAGAAATACGA	AT1G64510	23955219	23955850	632	exon (26) - intron - exon (16)
Bra481	CATTTATGAGCATGCTGTTGTTC	TCTGTCTAGCACTCAACACACG	AT1G64520	23957241	23957628	388	exon (98) - intron - exon (209)
Bra482	CATTTATGAGCATGCTGTTGTTC	CTCGCTGCATCCAGCTATTT	AT1G64520	23957241	23957803	563	exon (98) - intron - exon (264) - intron - exon (25)
Bra483	AACCGAGGATCAAGATGCTTT	CTCGCTGCATCCAGCTATTT	AT1G64520	23957274	23957803	530	exon (65) - intron - exon (264) - intron - exon (25)
Bra484	CCGTGTGTTGAGTGCTAGACAG	TGAGTTGCAGAGACGGAATCT	AT1G64520	23957606	23958073	468	exon (77) - intron - exon (112) - intron - exon (94)
Bra485	CCGTGTGTTGAGTGCTAGACAG	TACACGATACGCTCCAGCTC	AT1G64520	23957606	23958119	514	exon (77) - intron - exon (112) - intron - exon (140)
Bra486	TCAATGGTATATTCCCGGTTC	TGGGAGCAAGATTACCGTGT	AT1G65690	24431800	24432482	683	exon (47) - intron - exon (137)
Bra487	GGGATGACTCCATCTTGTATGA	CATTCATCCTGATCCCAACA	AT1G65840	24490981	24491716	736	exon (36) - intron - exon (88) - intron - exon (86) - intron - exon (111)
Bra488	CCAAAGTGATTTCTTGGCACA	CTGTGTGCAAGTCCACGAGT	AT1G65930	24541108	24541505	398	exon (22) - intron - exon (35) - intron - exon (143)
Bra489	GACAAACCCAACATTGTCACC	CCCAACCAATACCAGCATAGA	AT1G65960	24555934	24556416	483	exon (35) - intron - exon (370)
Bra490	TCTCAAGCTCTTGGTGGTCA	CTCCTCATCTCCGGCAAAG	AT1G67030	25016800	25017152	353	exon (352)
Bra491	GCTTGCTCAGTAGATTGAGGTTC	GCTGAGAGCGAAAGAAGTCAA	AT1G67230	25152695	25153377	683	exon (682)
Bra492	CATCAGGATCTTCAATGAATGC	AATGCTTTCCTTGGTTATGGA	AT1G67280	25189437	25189930	494	exon (58) - intron - exon (65) - intron - exon (108)
Bra493	CATCAGGATCTTCAATGAATGC	TGCTTCATGTTGTTTATCGTGTT	AT1G67280	25189437	25190133	697	exon (46) - intron - exon (125) - intron - exon (65) - intron - exon (108)
Bra494	AACCCGACAATCAGACCAAG	CTTGATCAATGGTAGCTTCCTG	AT1G67430	25262337	25262962	626	exon (20) - intron - exon (41) - intron - exon (48)
Bra495	AACCCGACAATCAGACCAAG	AAGGGAATTGCTTGCTTGTG	AT1G67430	25262337	25263012	676	exon (20) - intron - exon (41) - intron - exon (98)
Bra496	CCAATCCACTCGTCTTGAGAA	CTGCCTCATCGATCACAGG	AT1G68010	25494464	25494956	493	exon (31) - intron - exon (92) - intron - exon (75) - intron - exon (49)
Bra497	TCAGCGACACCTTCTTGTTG	ACAACGCATGTGCTATGTCC	AT1G68050	25510141	25510591	451	exon (450)
Bra498	TCAGCGACACCTTCTTGTTG	CCATTCCTCACCAGTGTGAC	AT1G68050	25510141	25510640	500	exon (499)
Bra499	GCTTCTCCTGTTCTTGTTCCA	CAGCTATCCTCCAAGCCTCT	AT1G68540	25720392	25720755	364	exon (230) - intron - exon (55)
Bra500	GCTTCTCCTGTTCTTGTTCCA	TGATCTCAGACCAATGAGCAA	AT1G68540	25720392	25721007	616	exon (230) - intron - exon (307)
Bra501	TCAAATTCAATCATTTGGTCTCTT	TGTTTGTGCTTTCTCTTGTGC	AT1G68725	25809304	25809839	536	exon (535)
Bra502	TGGCTGTTGCTGTGTTCTTG	GGATCTGAAGCCGCACAC	AT1G69420	26093825	26094506	682	exon (109) - intron - exon (47)
Bra503	TTGCTTTCTATGTCTTCTTTGCTC	GGATCTGAAGCCGCACAC	AT1G69420	26093855	26094506	652	exon (79) - intron - exon (47)
Bra504	CAGCAGCAGAAGCAAGAAAG	ACTGTCTTCTCCACCAGATGC	AT1G69420	26096144	26096697	554	exon (553)
Bra505	GCTGGTGTTCCTGGATGAGT	TATGATGGATGGAGGCTTGA	AT1G69830	26288868	26289468	601	exon (237) - intron - exon (123) - intron - exon (73)
Bra506	CCATTGCACATTCCATCATC	GACGGTTGAGAAGATGAAACG	AT1G70070	26390168	26390679	512	exon (511)
Bra507	AAGCCCAAGCTTCAACCATA	GACGGTTGAGAAGATGAAACG	AT1G70070	26390210	26390679	470	exon (469)
Bra508	TGGTTCTTCATGGAGGCAAG	CTCCACAAAGCTGCTTGTTC	AT1G70480	26562557	26563043	487	exon (120) - intron - exon (123) - intron - exon (77)
Bra509	TTCTTCTCAGAGCCAAGTCCA	TTCAAATGGGCAGAGAATCA	AT1G71060	26806234	26806841	608	exon (607)
Bra510	CAGTAGAATTCTGAACCGTAATGG	GCCTGGTGGGAAAGAGTACA	AT1G71360	26893013	26893411	399	exon (398)
Bra511	GGTTGAAGTTGTTCTTGAGCAG	AGAGATGGCTCGTGGAAAGA	AT1G71692	26954565	26954943	379	5'UTR (4) - exon (186) - intron - exon (95)
Bra512	GGGTCAAAGTCAGGTCATGG	TGCCTTCCAATTCTTCAATCA	AT1G71790	26997829	26998383	555	exon (71) - intron - exon (120) - intron - exon (73)
Bra513	CCATCACGTAATTCTGGCCTA	TGTTCGTTTAATCAACTTCTGGA	AT1G71810	27005040	27005592	553	exon (97) - intron - exon (42)
Bra514	GTGGTCCATTGGTCTCCAC	TTTGGGAAACATTCCAATCA	AT1G72370	27243384	27243799	416	exon (181) - intron - exon (130)
Bra515	AGCTGGTCTTTCCATGTTGG	CTGTGGACTCGCTGGACAA	AT1G72390	27250606	27251122	517	exon (516)
Bra516	GCAAATGACATGGTTTACGAGA	GACAACAATCTCCATGTGGTTTA	AT1G72430	27265016	27265392	377	3'UTR (133) - exon (376)
Bra517	TCAAGACTCGCAAATGGAGA	CCACAAGTTCTATGTGAACAAGATG	AT1G72440	27268440	27268916	477	exon (476)
Bra518	AAAGCCTTGCCAAACTTAACC	TGGAGACCATGTTGGTGTTG	AT1G72680	27359975	27360460	486	exon (171) - intron - exon (176)
Bra519	AAAGCCTTGCCAAACTTAACC	TGTGTTACGCTGATGTTATCTGG	AT1G72680	27359975	27360669	695	exon (67) - intron - exon (228) - intron - exon (176)
Bra520	ACTTGGATGGATGTGCAATG	GTTTCGACCTTAGATGCCTGA	AT1G72700	27370861	27371423	563	exon (562)
Bra521	TCTCTTGTCATATTCTTCCTCAACA	GTTTCGACCTTAGATGCCTGA	AT1G72700	27370892	27371423	532	exon (531)
Bra522	GCTGTTGGCACAACCATGT	GTTTCGACCTTAGATGCCTGA	AT1G72700	27370973	27371423	451	exon (450)
Bra523	AGGAATAACATCCCGGATCA	TCCAACTAAACTGCACAGAGGA	AT1G73180	27519007	27519408	402	exon (96) - intron - exon (106)
Bra524	AGCTCATCGGAATGGAGAAA	TCCAACTTAGAGCTTCCCATGT	AT1G73850	27768910	27769359	450	exon (159) - intron - exon (192)
Bra525	AGCTCATCGGAATGGAGAAA	CTCTGGTCTTCTTCCATGTTCA	AT1G73850	27768910	27769514	605	exon (159) - intron - exon (347)
Bra526	AGCTCATCGGAATGGAGAAA	TGGTATTCAGGAACAAGAAGCA	AT1G73850	27768910	27769570	661	exon (159) - intron - exon (403)
Bra527	AACATGGGAAGCTCTAAGTTGG	CCATTATCATCAAGAACGAAGC	AT1G73850	27769337	27769745	409	exon (235) - intron - exon (87)
Bra528	GGTGCTGCAATTCTGATGTATG	TGTGTTTGATCTGAGCAAGATG	AT1G73920	27793919	27794318	400	exon (399)
Bra529	TGGAGCTCTGATGGATCTTG	CAGATGAATGAATTGGAAGCTG	AT1G73930	27795351	27795821	471	exon (69) - intron - exon (157)
Bra530	CGTACGCTTAAGGAGCATGA	GGCGACACATCATCTCCAA	AT1G74470	27991647	27992136	490	exon (302) - intron - exon (80)
Bra531	GAGAGAGAGCTGAGAAGAGTGGA	GGCGACACATCATCTCCAA	AT1G74470	27991711	27992136	426	exon (238) - intron - exon (80)
Bra532	GAGAGAGAGCTGAGAAGAGTGGA	TGGCTTCAGCACACATTCTT	AT1G74470	27991711	27992432	722	exon (238) - intron - exon (376)
Bra533	TTCTCAACACAACCAAACTGG	TCTTGCATTCTCTGCAAAGTACA	AT1G74800	28102318	28102928	611	exon (172) - intron - exon (108) - intron - exon (115)
Bra534	GACGAGACATGATCCTGCAA	CAGAAAGAGCGAGCTGCAA	AT1G74850	28119484	28119970	487	exon (104) - intron - exon (105) - intron - exon (86)
Bra535	GACGAGACATGATCCTGCAA	TGCACTTCTGGATGCTTTGT	AT1G74850	28119484	28120001	518	exon (135) - intron - exon (105) - intron - exon (86)
Bra536	GACGAGACATGATCCTGCAA	GGATGTGGTTTGGGAATAAGG	AT1G74850	28119484	28120030	547	exon (164) - intron - exon (105) - intron - exon (86)
Bra537	CGGAATTGGGAAAGATAGAGTC	GCTTCATTACACCGAGAAACC	AT1G74910	28136563	28137271	709	exon (31) - intron - exon (91) - intron - exon (49) - intron - exon (114) - intron - exon (41)
Bra538	GGTTTCTCGGTGTAATGAAGC	CCTGCTTAACTGTGATGTTTGC	AT1G74910	28137251	28137600	350	exon (50) - intron - exon (47) - intron - exon (82)
Bra539	TGGAAGCTAGGAATTGGAATG	TCTTGGAGGATTATAGAGGAAAGC	AT1G75170	28214653	28215237	585	exon (94) - intron - exon (99) - intron - exon (225)
Bra540	CCTGGAATCCTTGGAATGCT	TCATAACCATCCTTGCCAAA	AT1G75330	28266735	28267339	605	exon (76) - intron - exon (276)
Bra541	CCTGGAATCCTTGGAATGCT	CTACTCGAGTGTACCAGTTGTCAAT	AT1G75330	28266735	28267375	641	exon (112) - intron - exon (276)
Bra542	GCAACAGCAAGACCCATCA	TGCTCAGAGAGAGGTCGTAAGAT	AT1G76120	28559279	28559778	500	exon (499)
Bra543	GGTGCTGAGCAGTCTCAGTG	ACTGCACAGCATCTTTCAGC	AT1G76950	28909626	28910055	430	exon (429)
Bra544	AGATGCCATTCCAAGAGCAA	GGATGGTGGAGATGCCTGT	AT1G77180	29000289	29001004	716	exon (715)
Bra545	GTCATAGCGAGTCCGAGGAA	TGGACTGCTTATCTCATTAGTGTTC	AT1G77690	29202445	29202968	524	exon (90) - intron - exon (113) - intron - exon (134)
Bra546	CCATGTCCTCTTGTCCAATTT	TGGACTGCTTATCTCATTAGTGTTC	AT1G77690	29202537	29202968	432	exon (90) - intron - exon (113) - intron - exon (42)
Bra547	GGATAAGACTTTACTCCAGGAGGTT	CACATGAATGCTTCTGGTGAC	AT1G77720	29212716	29213345	630	exon (195) - intron - exon (162) - intron - exon (41)
Bra548	GGAGAAATCGATCTGGCTCA	CACATGAATGCTTCTGGTGAC	AT1G77720	29212813	29213345	533	exon (98) - intron - exon (162) - intron - exon (41)
Bra549	AAGAACCATTCTTCTGATGAGGAT	CTCTTCCTCAATGATGTCTTGG	AT1G77840	29269675	29270274	600	exon (599)
Bra550	CCCAACTTCACTGGCTCTTT	TGTGAAGTTTGCCCATTTGA	AT1G78570	29551634	29552063	430	exon (41) - intron - exon (300)
Bra551	ACAGCTAAGCTATTGAGGGAAGA	TTCTGCTGGGTCTTCGAACT	AT1G78900	29663955	29664488	534	exon (49) - intron - exon (79) - intron - exon (89) - intron - exon (28)
Bra552	GGTTTCACGGTGGAGAAGA	CCTCCCTTGTACACGTCACC	AT1G79040	29736130	29736687	558	exon (114) - intron - exon (59) - intron - exon (56) - intron - exon (54)
Bra553	CGAACAATGACCTTAAATGACG	GAGAATATACTGAGAATGCAGCTTG	AT1G79090	29750075	29750741	667	exon (666)
Bra554	GCCATTCCCATTTCCATTG	GTGCTTGAAGGTTTGGCACT	AT1G79600	29950444	29950833	390	exon (389)
Bra555	GCCATTCCCATTTCCATTG	GGTTGATGGTCTAGGTGCTGT	AT1G79600	29950444	29950915	472	exon (471)
Bra556	TCATCTCGTTCACCCATCAA	CTTGGAAGCATGGAGGAGAG	AT1G79830	30028364	30029093	730	exon (186) - intron - exon (60) - intron - exon (109)
Bra557	TGCCTTAGTGCTTCCAGCTC	CTTGGAAGCATGGAGGAGAG	AT1G79830	30028406	30029093	688	exon (186) - intron - exon (60) - intron - exon (67)
Bra558	GGGATGGTTGCACACACAG	CAGGAAATGAGTGGGTCGAT	AT1G80070	30126935	30127511	577	exon (48) - intron - exon (243) - intron - exon (129)
Bra559	ATGGCCTCTTCGAAATCACA	GTTCAAGTAGATGGAGTGAGCAA	AT1G80350	30205578	30206152	575	exon (110) - intron - exon (88) - intron - exon (202)
Bra560	TTGCTCACTCCATCTACTTGAAC	GTCCTCCTGGGACAGGTAAA	AT1G80350	30206130	30206484	355	exon (208) - intron - exon (71)
Bra561	ATTCACGCACAGGCCACT	AACGTTCTGGTTTCGTCTGG	AT1G80490	30261537	30261942	406	exon (33) - intron - exon (189) - intron - exon (15)
Bra562	ATTCACGCACAGGCCACT	TACTTTCATGCCGCCTCCT	AT1G80490	30261537	30262126	590	exon (217) - intron - exon (189) - intron - exon (15)
Bra563	TTCCATCTCTGTGGCATTTG	TGTGTTACTGCCTTCCCTGA	AT1G80670	30321567	30321955	389	exon (36) - intron - exon (90)
Bra564	TGGAGGAATGGTGGAAAGAG	CAGACAAGCCAAAGCCAAGT	AT1G80870	30393469	30394067	599	exon (598)
Bra565	AACCCATTTGAAAGCACCAG	AAGGTTCGGGATGAGATTGA	AT1G80900	30398373	30399083	711	exon (336) - intron - exon (48) - intron - exon (146)
Bra566	TGATTGCAAACCTCGTGTTC	CATGTGCTTGCCTACATTCG	AT1G80930	30406007	30406432	426	exon (78) - intron - exon (120)
Bra567	TGATTGCAAACCTCGTGTTC	GCTCCTGGAATGTTGCTCTC	AT1G80930	30406007	30406643	637	exon (289) - intron - exon (120)
Bra568	CCCAAGCAGTGATGTAGATGG	TGCAAAGACAGCTGCAACTAC	AT2G01060	73498	73949	452	exon (451)
Bra569	GCCCTTACTACATGGGTTGTTAC	AGTCCAAGCAGTCTGCCATC	AT2G01070	76471	77198	728	exon (308) - intron - exon (96) - intron - exon (54)
Bra570	ACTGTTTCCCGCATTCTCAT	AGTCCAAGCAGTCTGCCATC	AT2G01070	76513	77198	686	exon (266) - intron - exon (96) - intron - exon (54)
Bra571	TTGCTAGGAGCATTTGAGTGA	CCTGCAGCCTTGAATTTCTT	AT2G01110	83845	84204	360	exon (120) - intron - exon (150)
Bra572	TTGCTAGGAGCATTTGAGTGA	GCTTCGCCTTCTCCAAAGAT	AT2G01110	83845	84559	715	exon (110) - intron - exon (291) - intron - exon (150)
Bra573	GATCAGCAGCCTTATCCTGTTT	TGTGAACTCCGGATCTGTTG	AT2G01190	116781	117286	506	exon (505)
Bra574	GATGAGCACACCCGTTCTCT	AAGGATTGGCAAATGTGGAC	AT2G01450	199939	200526	588	exon (116) - intron - exon (80) - intron - exon (108) - intron - exon (17)
Bra575	GTCCACATTTGCCAATCCTT	CGTTGTGCACCAGCTAGAAC	AT2G01450	200507	201014	508	exon (67) - intron - exon (156) - intron - exon (41)
Bra576	GTCCACATTTGCCAATCCTT	GGCGATTGACATGTGGAG	AT2G01450	200507	201089	583	exon (142) - intron - exon (156) - intron - exon (41)
Bra577	TCCTGCGGATTTAGCTCTGT	GGAAGCACGTTCTGGTTCAC	AT2G01830	364025	364471	447	exon (446)
Bra578	TTTGCAATGGGAAGCAACT	CTGAATTGATGGAACCAGCTT	AT2G02370	622208	622603	396	exon (222) - intron - exon (77)
Bra579	TTTGCAATGGGAAGCAACT	CGTTGATGTCCGTATTGCAC	AT2G02370	622208	622873	666	exon (222) - intron - exon (48) - intron - exon (218)
Bra580	TTTGTTTCACGGATGTTCCA	GAACATTCGTGCAGCTTCC	AT2G02760	774666	775080	415	exon (27) - intron - exon (89) - intron - exon (60)
Bra581	GCTGACCAAGATAGTTCACTTCA	CCTACACCAAGAACAGAAGGAGA	AT2G02800	798259	798628	370	exon (246) - intron - exon (24)
Bra582	CCTGATGGTTGGGAATCAAC	CCTAGAAACACTTCCTTTCCCTTT	AT2G02880	842728	843073	346	exon (119) - intron - exon (117)
Bra583	AAGCTGGATCACTTCCTTGC	GTCTGAATCAAGCTGGAATAGTCA	AT2G02950	855550	856070	521	exon (520)	✔
Bra584	TGTGTCAACAATGGCTCCAC	ATCGCATCTTTCTGCGATTG	AT2G03270	994100	994663	564	exon (563)
Bra585	AAATGTGTTGATGTTCAAACAGG	ATCGCATCTTTCTGCGATTG	AT2G03270	994224	994663	440	exon (439)
Bra586	ACAAGCCTCGGGAGAAGAAG	CTGCTTCTCCTACTACATCTGACC	AT2G03890	1187001	1187612	612	exon (611)
Bra587	TTCAACACAGACCGTCATGG	TCACTTGGCTCCTCTTCTCC	AT2G03890	1187144	1187526	383	exon (382)
Bra588	TTCAACACAGACCGTCATGG	CTGCTTCTCCTACTACATCTGACC	AT2G03890	1187144	1187612	469	exon (468)
Bra589	GGAGAAGAGGAGCCAAGTGA	CGTGTCACTAAGATGTGTGTTCTTC	AT2G03890	1187507	1187911	405	exon (404)
Bra590	GATGCTCTCATGTAACCATCAAA	TGGCATCTGTTATGGAAATCA	AT2G04270	1480386	1480765	380	exon (379)
Bra591	TGTGGATCATTATAGGACGTTTCT	TCAGATCAAAGATGAGATCAGAGG	AT2G04842	1698928	1699362	435	exon (280) - intron - exon (81)
Bra592	TCACAAGCTATGATGTTGACGA	GTTCAATGCGGTTTCAAGG	AT2G04890	1720795	1721163	369	exon (368)
Bra593	CGGTTTCCAAGCTCACTCTT	TGATACGCTCTCGTGCAATG	AT2G05170	1870187	1870741	555	exon (48) - intron - exon (174) - intron - exon (112)
Bra594	CATTGCACGAGAGCGTATCA	CGCAGAGCATGTTGGAGAC	AT2G05170	1870722	1871254	533	exon (216) - intron - exon (229)
Bra595	CATTGCACGAGAGCGTATCA	TTGCTTTCCATATCCTTCTCG	AT2G05170	1870722	1871327	606	exon (216) - intron - exon (302)
Bra596	TTTCATTGCTGGTATAGCTGATG	CTTCAGGCACATCTTCAGGA	AT2G05990	2323241	2323631	391	exon (99) - intron - exon (56) - intron - exon (83)
Bra597	CGTAGTGTCGAGCCCTTGAG	ACAAACCCATGTTCAGTATTGC	AT2G06210	2429551	2430227	677	exon (166) - intron - exon (72) - intron - exon (147)
Bra598	CACTGTGAAAGCAACCATATCA	CGATTCCTCTTTGATCTTCAGC	AT2G06510	2587130	2587502	373	exon (372)
Bra599	CACTGTGAAAGCAACCATATCA	CAGTCATCTTCACTCTTTGTTCATC	AT2G06510	2587130	2587533	404	exon (403)
Bra600	CTCGTCAAGGACTTGGCTAAC	CGGCACCAGATTGAGAAGTT	AT2G06530	2589170	2589551	382	exon (66) - intron - exon (236)
Bra601	CATCATCTGATTCATAACTTCGAGA	CCATCATTGTTCAGTTCAAAGC	AT2G07360	3048016	3048405	390	exon (39) - intron - exon (54) - intron - exon (108)
Bra602	CCTACGGTGCGTGTTATCTG	TCTGGTGCCCACATATATAGAGTC	AT2G07689	3335560	3336122	563	exon (14)
Bra603	CCTACGGTGCGTGTTATCTG	GCAATGTAGCTCCATAGGAACC	AT2G07689	3335560	3336238	679	exon (130)
Bra604	CCTACGGTGCGTGTTATCTG	CGGCCAGTGCTCCTAAGAT	AT2G07689	3335560	3336292	733	exon (184)
Bra605	AGCATAGCATTTCTGGTCGAA	TGTCTCCACCAGCTGTCAAC	AT2G07717	3418834	3419315	482	exon (481)	✔
Bra606	AGTCTGGTCAGCGCATCTG	CGGTTGTTCTTTCTTCCCTCT	AT2G07762	3495025	3495411	387	exon (61)
Bra607	ACAGAGGGCCATAGGTTCG	CGGTTGTTCTTTCTTCCCTCT	AT2G07762	3495052	3495411	360	exon (34)
Bra608	CCACTCATCCATTCGGAAAT	GTATGGACCAGGGAGACACC	AT2G13360	5540250	5540891	642	exon (479) - intron - exon (79)
Bra609	TTGGAGATTAGCACCTTGTCC	GTATGGACCAGGGAGACACC	AT2G13360	5540531	5540891	361	exon (360)
Bra610	CAGAAGAGAAGACGAGCAAGG	GATCTTTGCAACCTGAGAAGG	AT2G14910	6407241	6407602	362	exon (20) - intron - exon (244)
Bra611	CCGGTGAATGAGTTCTCAGC	CACTTGCGGCATCACTTG	AT2G15320	6666981	6667481	501	exon (500)
Bra612	GAGCTTGCTCGGTTAGCTG	TCTCTAGGCACAGCACCAAA	AT2G15620	6812121	6812644	524	exon (523)
Bra613	AGTTGATAAGACCGGTGAGGA	ACGCTTGACCCATCTACTGC	AT2G16365	7075337	7075963	627	exon (319) - intron - exon (225)
Bra614	GGAGCACACCCTGCAGAA	CCCTAGTTTCCATCCCTTAGC	AT2G16390	7100175	7100646	472	exon (471)
Bra615	GGTTCAGGAGCTTTGCTTGT	CACATGAGACGTGGTGACAG	AT2G16485	7140396	7141045	650	exon (544) - intron - exon (21)
Bra616	CGTGAGGTCCATCGCTCT	CATCGGATCCGGTTCTTACT	AT2G16500	7151131	7151484	354	exon (353)
Bra617	CGTGAGGTCCATCGCTCT	GCATTGAACAGTTAGCTGGTGT	AT2G16500	7151131	7151544	414	exon (413)
Bra618	CGTGAGGTCCATCGCTCT	TCGAGGTGATTACGAGAATCTTT	AT2G16500	7151131	7151663	533	exon (532)
Bra619	GAACGTCCAATGGGAACC	TTGTTAGGCCAGTCCTGGAA	AT2G16640	7211652	7212219	568	exon (567)
Bra620	ACCTGATCACCTTGCTGCTT	GTAGCTTCCCATCGCAATCA	AT2G16800	7286582	7287041	460	exon (459)
Bra621	AGAGTGCTGCGGTTGGAG	GTAGCTTCCCATCGCAATCA	AT2G16800	7286635	7287041	407	exon (406)
Bra622	ATCTCATCCAATTCCGTTCC	CATGAATCGTAAGCAACACAAA	AT2G17030	7399178	7399648	471	exon (470)
Bra623	GCTTGCATGTTCCTTGTGAG	GCAACTCAATCAAGCTATATCAGG	AT2G17930	7785031	7785393	363	exon (362)
Bra624	CCTGATATAGCTTGATTGAGTTGC	CCAGGAAGTAGCACCTGATCATA	AT2G17930	7785370	7785861	492	exon (279) - intron - exon (133)
Bra625	CGTGACGGAGATCATCCAC	ACACGGTACTTGTGGTACGC	AT2G18020	7837282	7837955	674	exon (308) - intron - exon (132)
Bra626	CGTGACGGAGATCATCCAC	AGCCACACCACGAACCTTAG	AT2G18020	7837282	7837992	711	exon (308) - intron - exon (169)
Bra627	TGTGTTGAATTGCCAGTTTGT	TTTGCCAACACCTCCAGTG	AT2G18220	7929583	7930158	576	exon (171) - intron - exon (303)
Bra628	TCAGCATGCATTTGTCTTCA	TTTGCCAACACCTCCAGTG	AT2G18220	7929685	7930158	474	exon (69) - intron - exon (303)
Bra629	TGCAAATCCTCTGAATGCTG	GGGCTTCAGAAATCTGCTTATC	AT2G18710	8112354	8112975	622	exon (157) - intron - exon (164) - intron - exon (107)
Bra630	TTGAGGATGCTTCTGCTTCA	CAGCTTCCATCAAGAAAGTTGT	AT2G19170	8314839	8315506	668	exon (152) - intron - exon (268) - intron - exon (88)
Bra631	AGCTATCCCGGCTATGTGTG	CAGCTTCCATCAAGAAAGTTGT	AT2G19170	8314866	8315506	641	exon (152) - intron - exon (268) - intron - exon (61)
Bra632	TGATCAAGACCAAGATTCTCACA	AAAGAGTTGATGGAGAAAGTGAAGA	AT2G19590	8476738	8477124	387	exon (200) - intron - exon (86)
Bra633	TGATCAAGACCAAGATTCTCACA	GCAAGACCATGTCACTTCTTGA	AT2G19590	8476738	8477281	544	exon (53) - intron - exon (221) - intron - exon (86)	✔
Bra634	TCCTCTGAAATGTTTGGGATCT	GCAAGACCATGTCACTTCTTGA	AT2G19590	8476931	8477281	351	exon (53) - intron - exon (214)
Bra635	TGGTCTTCTTGGTGCAAGTG	GCGGATGATTTGCAAGAAG	AT2G19940	8613480	8613870	391	exon (36) - intron - exon (28)
Bra636	GAACTCCACTTCCTGCCACT	AAAGTTGTGGCTGGCAAAGT	AT2G20190	8713789	8714166	378	exon (377)
Bra637	GAACTCCACTTCCTGCCACT	TGCCATCAACTCCTTCAACA	AT2G20190	8713789	8714229	441	exon (440)	✔	✔	✔
Bra638	GAACTCCACTTCCTGCCACT	TTATACCATCTTGCCGAAAGC	AT2G20190	8713789	8714449	661	exon (660)
Bra639	GAACTCCACTTCCTGCCACT	CACCACAAGGTCGCACAA	AT2G20190	8713789	8714492	704	exon (703)
Bra640	ACTTTGCCAGCCACAACTTT	TGTTGATGGTCCAGCTTCC	AT2G20190	8714147	8714682	536	exon (535)
Bra641	TTGAAGGAGTTGATGGCAAA	TGTTGATGGTCCAGCTTCC	AT2G20190	8714212	8714682	471	exon (470)
Bra642	TCATCCAGTGAACGAAGCA	TGTTGATGGTCCAGCTTCC	AT2G20190	8714269	8714682	414	exon (413)
Bra643	GGCTTTCGGCAAGATGGTAT	GTGGCCTTGGTTTGTCAGAT	AT2G20190	8714428	8715064	637	exon (636)
Bra644	TTGTGCGACCTTGTGGTG	GTGGCCTTGGTTTGTCAGAT	AT2G20190	8714475	8715064	590	exon (589)
Bra645	GGAAGCTGGACCATCAACA	GTGGCCTTGGTTTGTCAGAT	AT2G20190	8714664	8715064	401	exon (400)
Bra646	AGCTTGCACAAGGGCTCA	CATTTGCCATGAAGAGCACA	AT2G20210	8723406	8724125	720	exon (90) - intron - exon (43) - intron - exon (63) - intron - exon (19)
Bra647	CCAGTAGTCCCAACTCTTCCA	ACTTGCGGCAGATGAAAGAA	AT2G20330	8773186	8773807	622	exon (245) - intron - exon (289)
Bra648	TGTGTATTACTGGTTCTGGTTGG	ACTTGCGGCAGATGAAAGAA	AT2G20330	8773328	8773807	480	exon (245) - intron - exon (147)
Bra649	TTGGGTCGTAAAGAATGTGAGT	ACTTGCGGCAGATGAAAGAA	AT2G20330	8773418	8773807	390	exon (245) - intron - exon (57)
Bra650	GGCAAAGCCCGAGTTTCT	TGGTCAGAGGAGTAGACAACGA	AT2G20340	8780497	8780896	400	exon (194) - intron - exon (133)
Bra651	TCGTTGTCTACTCCTCTGACCA	TGAGGAACCATTTGTGAGCA	AT2G20340	8780875	8781494	620	exon (52) - intron - exon (141) - intron - exon (60) - intron - exon (133)
Bra652	TCTTGCTGAGAAGTTCCCTGA	ACCATGCAACCAATCTCTCC	AT2G20420	8806646	8807307	662	exon (33) - intron - exon (153) - intron - exon (135) - intron - exon (62)
Bra653	ACTGATGAAGATGCTGCTAAGG	ACCATGCAACCAATCTCTCC	AT2G20420	8806813	8807307	495	exon (125) - intron - exon (135) - intron - exon (62)
Bra654	CGCAAGACTGACTGCACAAT	ACCATGCAACCAATCTCTCC	AT2G20420	8806912	8807307	396	exon (26) - intron - exon (135) - intron - exon (62)
Bra655	ACATCCCTGAAGTGTTTCCTG	ATCACACGAGCATCCACATT	AT2G20810	8959042	8959474	433	exon (432)
Bra656	AACTTCAGAAACCATGTCATTCA	CCAAATATGTATGTCCATGTCCTC	AT2G21050	9034713	9035079	367	exon (23) - intron - exon (113) - intron - exon (57)
Bra657	AACTTCAGAAACCATGTCATTCA	ACTGTGGTTGCACAACATGC	AT2G21050	9034713	9035100	388	exon (23) - intron - exon (113) - intron - exon (78)
Bra658	CAGCAACTTTCTTCGACGTG	GGGCAATTGGAACTGGTAAA	AT2G21170	9071052	9071464	413	exon (126) - intron - exon (83) - intron - exon (51)
Bra659	CAGCAACTTTCTTCGACGTG	AAGCTAGAAGAGAGGGAAGCAG	AT2G21170	9071052	9071669	618	exon (67) - intron - exon (174) - intron - exon (83) - intron - exon (51)
Bra660	CACCTTCTCCGAGCAAAGC	GGTTTGCAGAGAATGGGAAG	AT2G21280	9110612	9111250	639	exon (103) - intron - exon (61) - intron - exon (71) - intron - exon (131)
Bra661	CAAGCAATTTGATGTTGTTCTGA	TCAATGTTAGAACCAAACACATGAT	AT2G21470	9199709	9200422	714	exon (123) - intron - exon (102) - intron - exon (206)
Bra662	CATGTGTTTGGTTCTAACATTGAAG	CATGAACAATGTTTCCAGCAA	AT2G21470	9200400	9200911	512	exon (275) - intron - exon (145)
Bra663	CATGTGTTTGGTTCTAACATTGAAG	TTCAGCACTTTGATTGCTTCA	AT2G21470	9200400	9200975	576	exon (275) - intron - exon (209)
Bra664	GGTCAGACTGATTACTTGTGCTAGG	CTTCACAGAGGTGGTCAGCA	AT2G22010	9366569	9366968	400	exon (399)
Bra665	TGCTGACCACCTCTGTGAAG	CAATGGTGGAGATCTTTGCAT	AT2G22010	9366949	9367526	578	exon (183) - intron - exon (283)
Bra666	GACCTCAGGACGAGCAAGAG	AGAGAACATCCACCGCATTC	AT2G22125	9411258	9411620	363	exon (362)
Bra667	AACATGGCCAAATGAAATAGC	CTGCATCGGTGCTTCTAGC	AT2G22125	9412447	9412973	527	exon (526)
Bra668	AACATGGCCAAATGAAATAGC	AGATCCAAGACGACCTGCAC	AT2G22125	9412447	9413130	684	exon (683)
Bra669	GGGAGTCTGCAGCATCAAT	CTGCATCGGTGCTTCTAGC	AT2G22125	9412539	9412973	435	exon (434)
Bra670	GGGAGTCTGCAGCATCAAT	AGATCCAAGACGACCTGCAC	AT2G22125	9412539	9413130	592	exon (591)
Bra671	GGCTGAAAGTGGTGCCATAG	AGATCCAAGACGACCTGCAC	AT2G22125	9412717	9413130	414	exon (413)
Bra672	GCTAGAAGCACCGATGCAG	GCAGCAGCAACTGATTGG	AT2G22125	9412955	9413595	641	exon (291) - intron - exon (256)
Bra673	GCTAGAAGCACCGATGCAG	GGACCTGATTGGATTAGGTACTG	AT2G22125	9412955	9413637	683	exon (291) - intron - exon (298)
Bra674	GCTAGAAGCACCGATGCAG	TACCTGGCAAACACTGCAAG	AT2G22125	9412955	9413687	733	exon (291) - intron - exon (348)
Bra675	GTGCAGGTCGTCTTGGATCT	GCAGCAGCAACTGATTGG	AT2G22125	9413111	9413595	485	exon (135) - intron - exon (256)
Bra676	GTGCAGGTCGTCTTGGATCT	GGACCTGATTGGATTAGGTACTG	AT2G22125	9413111	9413637	527	exon (135) - intron - exon (298)
Bra677	GTGCAGGTCGTCTTGGATCT	TACCTGGCAAACACTGCAAG	AT2G22125	9413111	9413687	577	exon (135) - intron - exon (348)
Bra678	CCAGGAACCATTGCAACCT	AGAAAGACGAGATTTCTTGGTTAAA	AT2G22250	9458135	9458555	421	exon (67) - intron - exon (114) - intron - exon (16)
Bra679	GGCTTCGTCCTCCTGAAATC	CAATGTAGAACATCAACGCTTCC	AT2G22300	9472223	9472661	439	exon (83) - intron - exon (116) - intron - exon (26)
Bra680	GAGCCACCTACTACACCATCAA	CAATGTAGAACATCAACGCTTCC	AT2G22300	9472285	9472661	377	exon (21) - intron - exon (116) - intron - exon (26)
Bra681	AGATTTCAATCGTCCTGGTCA	CCTTCCCATCTCCGATTTCT	AT2G22450	9531683	9532235	553	exon (233) - intron - exon (130) - intron - exon (22)
Bra682	TCTTATCGATTGCTAAGTGTGGA	TCCCATCAACCTCATCAGTG	AT2G22670	9637139	9637812	674	exon (484) - intron - exon (92)
Bra683	GAATCAACCCACCAGATCCA	TCTCCGACGTCGTTCTCTTC	AT2G22900	9745589	9746105	517	exon (516)
Bra684	GAATGGCAGAAATCCAACG	GATTATGAGGTGGTGAGGAAGG	AT2G23070	9825487	9826147	661	exon (120) - intron - exon (195) - intron - exon (19)
Bra685	TTTGGAGATAAAGAACAGTTGCTG	CCTTGCATCCTCCTCTTCAT	AT2G23740	10100864	10101288	425	exon (424)
Bra686	CAAGCTGTGCATCCTTCTGA	CCTTGCATCCTCCTCTTCAT	AT2G23740	10100897	10101288	392	exon (391)
Bra687	ATGCATCCATTGCACCTTCT	AGATGCTGAAGGTCGTCTAACA	AT2G24200	10287119	10287755	637	exon (67) - intron - exon (61) - intron - exon (188) - intron - exon (29)
Bra688	TGTTAGACGACCTTCAGCATCT	GGTTCAGCTGCTGTTCTTGG	AT2G24200	10287734	10288086	353	exon (63) - intron - exon (96) - intron - exon (32)
Bra689	GGCAAGTTAATGACAGTGGTCTT	GTGGTGTCGGAATCTTCAGC	AT2G24270	10327350	10327961	612	exon (246) - intron - exon (117) - intron - exon (88)
Bra690	TTGATGCTATTTGTCACACCTTG	GTGGTGTCGGAATCTTCAGC	AT2G24270	10327389	10327961	573	exon (246) - intron - exon (117) - intron - exon (49)
Bra691	GCTGAAGATTCCGACACCAC	TCACTATGCACCCTGCTGTT	AT2G24270	10327942	10328444	503	exon (31) - intron - exon (156) - intron - exon (152)
Bra692	GCTGAAGATTCCGACACCAC	ACTTAGCCGGTTTCCCAAA	AT2G24270	10327942	10328513	572	exon (100) - intron - exon (156) - intron - exon (152)
Bra693	AACAGCAGGGTGCATAGTGA	TGTGCTGAAGAAGGTGTTAGGA	AT2G24270	10328425	10328934	510	exon (99) - intron - exon (120) - intron - exon (125)
Bra694	TTTGGGAAACCGGCTAAGT	TGTGCTGAAGAAGGTGTTAGGA	AT2G24270	10328495	10328934	440	exon (99) - intron - exon (120) - intron - exon (55)
Bra695	CCCATCCCTTCACGGTAAC	AACTTGAATCATGGGATGATGA	AT2G24830	10577534	10577885	352	exon (351)
Bra696	CGAAACATCATCTCTTCCCTCT	CATGACCATCATGGACTATCCT	AT2G25050	10658501	10659237	737	exon (529) - intron - exon (109)
Bra697	CAGACCAAGCTCCAGAACG	AATGGGAGTTCGAGTTACGG	AT2G25620	10904480	10904945	466	exon (150) - intron - exon (99)
Bra698	GTCTTGCAGCTGCCTCCT	GCACCTCCTAAAGAGGCAGA	AT2G25670	10929127	10929786	660	exon (133) - intron - exon (314)
Bra699	TGCCTCTCTGCCTCTTTAGG	TTGGGCTGATATTGATGATGA	AT2G25670	10929761	10930419	659	exon (121) - intron - exon (148)
Bra700	GCTCCAGCATCTAAAGCAATAA	GGTCCAAACCCAGTTTCAAAT	AT2G25830	11020020	11020666	647	exon (144) - intron - exon (217)
Bra701	ACAGATCCTGAATCAGCCATT	GGTCCAAACCCAGTTTCAAAT	AT2G25830	11020113	11020666	554	exon (144) - intron - exon (124)
Bra702	GGGTTTAGGAAATCAGCAGGA	GGCGTCGTCTTCTCCAACT	AT2G25910	11051321	11051995	675	exon (53) - intron - exon (93)
Bra703	GACAATTATGTTCACCGGCTTA	CTGGCTTATTGCCTTGCTC	AT2G26000	11083955	11084512	558	exon (152) - intron - exon (81)
Bra704	AAGAAATGGGCAGGCAAGTA	TGGATGGAGAAGAAGCAAGG	AT2G26560	11294944	11295483	540	exon (365) - intron - exon (88)
Bra705	TTGGTCTTTATATGCACTCCACA	AGCAATAGGATGGCTTGGTG	AT2G26890	11462450	11463163	714	exon (105) - intron - exon (124) - intron - exon (69) - intron - exon (23)
Bra706	CAAGCCATCCTATTGCTTTCA	TTGTTGCGTGTGCATCCT	AT2G26890	11463147	11463587	441	exon (291) - intron - exon (36)
Bra707	CAAGCCATCCTATTGCTTTCA	CCCTCTCCTTCTCTCTGCTG	AT2G26890	11463147	11463618	472	exon (322) - intron - exon (36)
Bra708	CAAGCCATCCTATTGCTTTCA	TGGATCAGTATTTGTCAGCAATG	AT2G26890	11463147	11463682	536	exon (386) - intron - exon (36)
Bra709	CAAGCCATCCTATTGCTTTCA	GGTTGGTGGAATCTATGTCAGG	AT2G26890	11463147	11463765	619	exon (468) - intron - exon (36)
Bra710	GAAGCACCTTGTACAAATCTGG	AAGGGCATGCTGGAGCTAA	AT2G27450	11737689	11738285	597	exon (23) - intron - exon (97) - intron - exon (143)
Bra711	GAAGCACCTTGTACAAATCTGG	ATTGGATTCGCGTGATCATT	AT2G27450	11737689	11738320	632	exon (58) - intron - exon (97) - intron - exon (143)
Bra712	CTAGGATCTGAATTTGGGAATACAT	CATACGGCCGGTTAAGCAT	AT2G27460	11742051	11742696	646	exon (33) - intron - exon (146) - intron - exon (155) - intron - exon (26)
Bra713	CCCATCTGTTCTACGCATTTC	TCACCTTCAGAAGCAGAACAGA	AT2G27590	11777861	11778481	621	exon (57) - intron - exon (108)
Bra714	GGAAGCGTTCTGTGGATTTG	CCTGTTTGAGCTGTCAAATCATC	AT2G27900	11881707	11882444	738	exon (96) - intron - exon (512)
Bra715	CGTGGTGTCCTCAATGTTGT	AGCTCCCAAACGTTCATCAG	AT2G28000	11928188	11928797	610	exon (87) - intron - exon (437)
Bra716	ACCATAGATCAATTGGGTATTGC	AGCTCCCAAACGTTCATCAG	AT2G28000	11928408	11928797	390	exon (389)
Bra717	CGGCTTCTCCTTCTCCTCTT	TGAAGAGGAAGAGGAGAGTGAGA	AT2G28910	12416188	12416577	390	exon (389)
Bra718	TTCATATTCTCCTTCTTCATCAGC	AGAACATGATGTGTGCTGCTG	AT2G29550	12644297	12644718	422	exon (421)
Bra719	TTCATATTCTCCTTCTTCATCAGC	TCCTCTCACCTCTCGTGGAT	AT2G29550	12644297	12644795	499	exon (498)
Bra720	TTCATATTCTCCTTCTTCATCAGC	ATCTCTGCAACCATGTCTGG	AT2G29550	12644297	12644923	627	exon (626)
Bra721	ATCGGAAACTCTGCTGTTGC	GCTAAGCACCATTTAGCATGAA	AT2G29630	12668238	12668614	377	exon (376)
Bra722	ATCGGAAACTCTGCTGTTGC	GGCCCTTCATTCATCACCT	AT2G29630	12668238	12668905	668	exon (569) - intron - exon (17)
Bra723	TGAACAAGCTGAGCAAGGTG	GGCCCTTCATTCATCACCT	AT2G29630	12668480	12668905	426	exon (327) - intron - exon (17)
Bra724	GGTGTAACGAGGCACCATTC	GGTCCACACATGGAGCAAA	AT2G29630	12668959	12669358	400	exon (399)
Bra725	TCAATTTCTCCGTCGTTGGT	TAGCACCTGATGATCCCAAC	AT2G29900	12750267	12750770	504	exon (503)
Bra726	TCAATTTCTCCGTCGTTGGT	TCGCCAAGTAACAAGCGTAA	AT2G29900	12750267	12750866	600	exon (599)
Bra727	ATGGCCATGGTTCTGGTG	TGGACATGGGAGTTTCTCAG	AT2G29980	12783340	12784015	676	exon (90) - intron - exon (39)
Bra728	TGCTCCTATGATGGTCAAGTCA	GGAAAGCAATCCATCTTCCA	AT2G30050	12825765	12826150	386	exon (385)
Bra729	ACGTGGACCAGAAGCAGAGA	CACATCATCTTCACTATCCACAAC	AT2G30100	12849076	12849519	444	exon (443)
Bra730	TTGAACAGAAGACAGCTTCCA	AAGCTGTTGACAGAGTGATAGTCC	AT2G30110	12852807	12853524	718	exon (197) - intron - exon (421)
Bra731	AGCCACTGCAACACCTCAC	AAGCTGTTGACAGAGTGATAGTCC	AT2G30110	12852864	12853524	661	exon (197) - intron - exon (364)
Bra732	ATGGCTGTTGAAGTCGCAAT	AAGCTGTTGACAGAGTGATAGTCC	AT2G30110	12853083	12853524	442	exon (197) - intron - exon (145)
Bra733	ATGGCTGTTGAAGTCGCAAT	CTTTGTGAACCGTGTCAAGC	AT2G30110	12853083	12853748	666	exon (421) - intron - exon (145)
Bra734	GAGCGAGCCCAAGTTAAACA	GCTAAATCCACAGTTGCTGCT	AT2G30110	12854278	12854648	371	exon (370)
Bra735	GCAAGCTTTAACAACCTCCTG	GGAACATATGTGAAGGGTGGT	AT2G30110	12855394	12855783	390	exon (389)
Bra736	GCAAGCTTTAACAACCTCCTG	TCTCTAATGAGAACCAGGCATTT	AT2G30110	12855394	12855965	572	exon (571)
Bra737	GCAAGCTTTAACAACCTCCTG	CCCATACAGGCATCATTGC	AT2G30110	12855394	12855989	596	exon (595)
Bra738	CCTTGGCTCCAAAGGAAA	TGGGAAACCAAGGAAGATAAA	AT2G30110	12855459	12855853	395	exon (394)
Bra739	CCTTGGCTCCAAAGGAAA	TCTCTAATGAGAACCAGGCATTT	AT2G30110	12855459	12855965	507	exon (506)
Bra740	CCTTGGCTCCAAAGGAAA	CCCATACAGGCATCATTGC	AT2G30110	12855459	12855989	531	exon (530)
Bra741	GATCAAGTGCCTGGAATGC	TCTCTAATGAGAACCAGGCATTT	AT2G30110	12855618	12855965	348	exon (347)
Bra742	GATCAAGTGCCTGGAATGC	CCCATACAGGCATCATTGC	AT2G30110	12855618	12855989	372	exon (371)
Bra743	AAATGCCTGGTTCTCATTAGAGAT	CAGGATCTTAACAATGCTGTGG	AT2G30110	12855943	12856533	591	exon (75) - intron - exon (218)
Bra744	GGATCTGCATGAGGCTGTG	TGACAAAGTTCAGATCGCAAA	AT2G30200	12883516	12883945	430	exon (34) - intron - exon (81) - intron - exon (145)
Bra745	GGATCTGCATGAGGCTGTG	AGGTTCAGCAGTTGTGTGATG	AT2G30200	12883516	12883991	476	exon (80) - intron - exon (81) - intron - exon (145)
Bra746	GGATCTGCATGAGGCTGTG	GCTGCAGATGCTGCTAAGAG	AT2G30200	12883516	12884046	531	exon (135) - intron - exon (81) - intron - exon (145)
Bra747	ACTGGGATCCTCGGACTTCT	TGACAAAGTTCAGATCGCAAA	AT2G30200	12883552	12883945	394	exon (34) - intron - exon (81) - intron - exon (109)
Bra748	ACTGGGATCCTCGGACTTCT	AGGTTCAGCAGTTGTGTGATG	AT2G30200	12883552	12883991	440	exon (80) - intron - exon (81) - intron - exon (109)
Bra749	ACTGGGATCCTCGGACTTCT	GCTGCAGATGCTGCTAAGAG	AT2G30200	12883552	12884046	495	exon (135) - intron - exon (81) - intron - exon (109)
Bra750	GTGGAAAGCACCTGCAACA	AGGTTCAGCAGTTGTGTGATG	AT2G30200	12883632	12883991	360	exon (80) - intron - exon (81) - intron - exon (29)
Bra751	GTGGAAAGCACCTGCAACA	GCTGCAGATGCTGCTAAGAG	AT2G30200	12883632	12884046	415	exon (135) - intron - exon (81) - intron - exon (29)
Bra752	GGTCTGTTCTCGGGTTGAAA	CAAACCACTAACGTCCTCCTC	AT2G30210	12888075	12888762	688	exon (687)
Bra753	TTTGTCATAACACCACCTTTCC	TCAACGCAATTAACGACTGC	AT2G30700	13082800	13083197	398	exon (114) - intron - exon (198)
Bra754	TTTGTCATAACACCACCTTTCC	AAGGAGTGTTGTAGGCCAATTT	AT2G30700	13082800	13083309	510	exon (226) - intron - exon (198)	✔
Bra755	TTTGTCATAACACCACCTTTCC	GCAGAAGAGCCAACATGACA	AT2G30700	13082800	13083461	662	exon (378) - intron - exon (198)
Bra756	TTGGTTCTGTATCCCAGAAATG	AAGGAGTGTTGTAGGCCAATTT	AT2G30700	13082880	13083309	430	exon (226) - intron - exon (118)
Bra757	TTGGTTCTGTATCCCAGAAATG	GCAGAAGAGCCAACATGACA	AT2G30700	13082880	13083461	582	exon (378) - intron - exon (118)
Bra758	GGCAAATTGGCCTACAACAC	TACCTTGGACACCACCAATG	AT2G30700	13083285	13083746	462	exon (461)	✔
Bra759	CACCAGTAGCAATCCGCTTC	GAACGTTCTGATGATGAGATCAA	AT2G30710	13087268	13087734	467	exon (36) - intron - exon (92) - intron - exon (167)
Bra760	CACCAGTAGCAATCCGCTTC	AGAAGGGAGGCTGTTCTGAG	AT2G30710	13087268	13087812	545	exon (114) - intron - exon (92) - intron - exon (167)
Bra761	TCCTGATAATGCTGCTCGTCT	GGTTTGAGAAGTGGCTGCAA	AT2G30740	13097546	13098248	703	exon (65) - intron - exon (133) - intron - exon (87) - intron - exon (95)
Bra762	CATGAAAGGAGAACACAAGCA	GTGAGCCAAATCAGCCAAG	AT2G30860	13139233	13139913	681	exon (42) - intron - exon (49) - intron - exon (311)
Bra763	CATGAAAGGAGAACACAAGCA	TCGGACCAACCAAGTAATCAG	AT2G30860	13139233	13139944	712	exon (42) - intron - exon (49) - intron - exon (342)
Bra764	GCAGTGCGTCAAATTGCTA	TTCACCCAATCCAGAAGACG	AT2G31660	13464985	13465681	697	exon (69) - intron - exon (97) - intron - exon (81)
Bra765	TGTTGAAGCATATGGACCTTG	AACTTCCACATGACCCATCC	AT2G31820	13530972	13531349	378	exon (89) - intron - exon (209)
Bra766	GGATGGGTCATGTGGAAGTT	TGTGAAGATTGCTGCGAAAG	AT2G31820	13531330	13532067	738	exon (220) - intron - exon (372)
Bra767	GGGCAAACTGCTCTTCACAT	TGTGAAGATTGCTGCGAAAG	AT2G31820	13531404	13532067	664	exon (146) - intron - exon (372)
Bra768	GCTTCAAGCACTGATTCACAA	TCAATGCTTGTTGCTCTTGC	AT2G31890	13557791	13558442	652	exon (651)
Bra769	CCATCGATCGTAAAGTTCTTAGC	TTGATACTGCTATTGAGCTTGGA	AT2G31955	13585180	13585651	472	exon (38) - intron - exon (168) - intron - exon (73)
Bra770	CCCAAAGTTTGAGTTCATGTCA	GAGAGAACCTCTGGCTCGTG	AT2G32730	13884649	13885331	683	exon (258) - intron - exon (203)
Bra771	TGGCTACCATTGCTGGATAA	TCCAAAGCTGAAGGAAGGAA	AT2G32920	13962831	13963218	388	exon (77) - intron - exon (85)
Bra772	TGGCTACCATTGCTGGATAA	TGGTTCTGCTGCTATTTGCTT	AT2G32920	13962831	13963267	437	exon (126) - intron - exon (85)
Bra773	GAAGCTTGACGAGTCCTGTTG	GATGCTTTGCGCATTGTCTA	AT2G33040	14019039	14019564	526	exon (81) - intron - exon (120) - intron - exon (136)
Bra774	TAGACAATGCGCAAAGCATC	TGGTGGTCACTCTCTCTTCTGA	AT2G33040	14019545	14020020	476	exon (93) - intron - exon (128) - intron - exon (61)
Bra775	CGTTTCATCTCGTGCAACAA	GCCATTCCTGCTGCAGTT	AT2G33150	14048059	14048655	597	exon (69) - intron - exon (109) - intron - exon (39)
Bra776	CGTTTCATCTCGTGCAACAA	GCTGCAGTTGGTGTTGACC	AT2G33150	14048059	14048703	645	exon (117) - intron - exon (109) - intron - exon (39)
Bra777	GGATTGCCTAAGAAAGTCGTTG	AATCAAGCTCGAAGGACCAC	AT2G33360	14141993	14142403	411	exon (410)
Bra778	GGAGCTGCTAATGCTCTTGC	AGAGGCTTTGGCCACGAC	AT2G33380	14145973	14146360	388	exon (89) - intron - exon (24)
Bra779	TCTGGAGCTAAGTAGCCTTGTG	TCAATCAGCTACTTCGAATTTCA	AT2G33580	14220245	14220748	504	exon (503)
Bra780	TACCGATCAGGAAGTTGTGC	CGGCAATCACCAGCATTT	AT2G33700	14254533	14255255	723	exon (128) - intron - exon (206) - intron - exon (33)
Bra781	ATTGCAAATGCTGGTGATTG	TCTCTAGAGCATCTCTCTGGATCA	AT2G33700	14255233	14255609	377	exon (376)
Bra782	ATTGCAAATGCTGGTGATTG	CAGATATGCTCCGCCTCAC	AT2G33700	14255233	14255737	505	exon (504)
Bra783	GTCCCGTTGGACAGCTTG	GATCAAGACTGTGGCAAGCA	AT2G34250	14463213	14463639	427	exon (150) - intron - exon (190)
Bra784	GTCCCGTTGGACAGCTTG	TTGATTGGGTAAGAACCCTGTT	AT2G34250	14463213	14463731	519	exon (150) - intron - exon (282)
Bra785	GCATACATGCCTCAAGTGGA	ATTTGCTCCCAAAGATGAGC	AT2G34300	14474683	14475419	737	exon (161) - intron - exon (111) - intron - exon (175) - intron - exon (25)
Bra786	GCTCATCTTTGGGAGCAAAT	CTTGTGTCTCTGCCTGATGG	AT2G34300	14475400	14475959	560	exon (60) - intron - exon (150) - intron - exon (129)
Bra787	GCTCATCTTTGGGAGCAAAT	GCCATTGTCCTGAGGAATCT	AT2G34300	14475400	14475988	589	exon (89) - intron - exon (150) - intron - exon (129)
Bra788	TTGGATGAAATCAATGTAATGAAGA	CTTGTGTCTCTGCCTGATGG	AT2G34300	14475608	14475959	352	exon (60) - intron - exon (146)
Bra789	TTGGATGAAATCAATGTAATGAAGA	GCCATTGTCCTGAGGAATCT	AT2G34300	14475608	14475988	381	exon (89) - intron - exon (146)
Bra790	GAAGGCCGCAGTGAACAT	GCAGATGAGCCGATGGTC	AT2G34560	14561922	14562639	718	exon (56) - intron - exon (102) - intron - exon (223) - intron - exon (78)
Bra791	GCCAATAGAATCCGGACCA	TGAGAATGGCCACATGAAAC	AT2G34710	14642519	14643072	554	exon (34) - intron - exon (116) - intron - exon (91) - intron - exon (20)
Bra792	GCCAATAGAATCCGGACCA	TGATCGTTTGCAGAAGCAAG	AT2G34710	14642519	14643108	590	exon (70) - intron - exon (116) - intron - exon (91) - intron - exon (20)
Bra793	TGGATGAGCGATACGGATG	GGCTTCAACATCGAGACTGG	AT2G35110	14796301	14796849	549	exon (272) - intron - exon (194)
Bra794	GTGTGTTGGAGTAGTATTGGGTGT	GGCTTCAACATCGAGACTGG	AT2G35110	14796359	14796849	491	exon (272) - intron - exon (136)
Bra795	GTGTGTTGGAGTAGTATTGGGTGT	TTGAAGACAATGCATCCTTGA	AT2G35110	14796359	14797100	742	exon (523) - intron - exon (136)
Bra796	ACACGCCAAATGGTCTCAC	TGGACACAATGTTGCTGAGG	AT2G35390	14895565	14896186	622	exon (19) - intron - exon (70) - intron - exon (82) - intron - exon (143)
Bra797	CACATGGTCGACTGGAATGT	TGTTCTCTGGTACTGCAAATCC	AT2G35390	14896439	14896968	530	exon (284) - intron - exon (134)
Bra798	CAAGAACTCGATCTGCACCA	TGTTCTCTGGTACTGCAAATCC	AT2G35390	14896498	14896968	471	exon (284) - intron - exon (75)
Bra799	AGGAGAGGCGATAGGTCCTG	CCTGTTGGCTTCATGTGC	AT2G35450	14903516	14904041	526	exon (24) - intron - exon (98) - intron - exon (58) - intron - exon (73)
Bra800	GGGAGGTAAACATGGAGCTG	CCTGGAAGTCCCTTGTCTGA	AT2G35500	14915351	14915712	362	exon (91) - intron - exon (177)
Bra801	AAACCTCTGAGGATGGTGAAA	TGGTAGAGGTCGTAAAGACCAA	AT2G35630	14979070	14979558	489	exon (140) - intron - exon (191)
Bra802	CTATGGCTGCTCCGTGGT	CGTCAGATTGTGTCGGAGAA	AT2G35930	15083373	15083964	592	exon (591)
Bra803	CCGCACACTGACACAACAG	CGTCAGATTGTGTCGGAGAA	AT2G35930	15083412	15083964	553	exon (552)
Bra804	TCCAAGATCTGGACGACCTC	CGTCAGATTGTGTCGGAGAA	AT2G35930	15083615	15083964	350	exon (349)
Bra805	TCCAAGATCTGGACGACCTC	GTCCGGTCACCAAACAAGAC	AT2G35930	15083615	15084176	562	exon (561)
Bra806	TCCAAGATCTGGACGACCTC	GTCTCTACCGGAATAACCTACGA	AT2G35930	15083615	15084246	632	exon (631)
Bra807	TTGAACAATGCAACAAGAAGC	CTTCACGGAGGAGGAAAGTG	AT2G36000	15117174	15117640	467	exon (466) - 5'UTR (6)
Bra808	CACTTTCCTCCTCCGTGAAG	TTCAATGGCGGAGAAGAATC	AT2G36000	15117621	15118145	525	exon (524)
Bra809	TTGGAGTGGTGATTCTTTCG	AGCAACCACGTTCACAGACA	AT2G36330	15234102	15234564	463	exon (38) - intron - exon (28)
Bra810	GGCAGATCCTATGAGGAAGG	TCGGAACTAACCTCCATGAGT	AT2G36410	15279722	15280088	367	exon (96) - intron - exon (81)
Bra811	GAGGAACCGATCAGGATGAC	TCTTGTTAATAACTTGCAACTCAGG	AT2G36580	15339277	15339919	643	exon (44) - intron - exon (97) - intron - exon (98) - intron - exon (46)
Bra812	GAGGAACCGATCAGGATGAC	CCATCAGCTTTAAGAGAAATAGCTT	AT2G36580	15339277	15339950	674	exon (44) - intron - exon (97) - intron - exon (98) - intron - exon (77)
Bra813	GGATCAAACCACAAGCGAAA	CCTCAGCATCAGAGAATGGA	AT2G36870	15473966	15474474	509	exon (58) - intron - exon (101) - intron - exon (166)	✔	✔	✔	✔	✔
Bra814	TGGATGTGCCTCATTATTTGA	CCTCAGCATCAGAGAATGGA	AT2G36870	15474109	15474474	366	exon (58) - intron - exon (101) - intron - exon (23)
Bra815	TGGATGTGCCTCATTATTTGA	TATTGGCCACCATCACCTG	AT2G36870	15474109	15474558	450	exon (142) - intron - exon (101) - intron - exon (23)
Bra816	GCGTTGTTGTTCATAACATTGA	TGTATGGTGCAAATGTTGGAA	AT2G37560	15760408	15760760	353	exon (128) - intron - exon (72)
Bra817	GCGTTGTTGTTCATAACATTGA	TGCTCACAAAGAAGCGTTCC	AT2G37560	15760408	15760970	563	exon (128) - intron - exon (282)
Bra818	GCGTTGTTGTTCATAACATTGA	CCATCGGAGTTTCTCTTGGT	AT2G37560	15760408	15761046	639	exon (128) - intron - exon (358)
Bra819	TCAAAGTCAGTGTTGGGAAGG	CGGATTTGAAGCTTGATGTG	AT2G37570	15762169	15762559	391	exon (390)
Bra820	CACGTTACAGTCACTCAAGAACC	ATGGAAGGGAAAGTGAATGG	AT2G38650	16161865	16162395	531	exon (183) - intron - exon (269)
Bra821	ACATGGATGGTTGCTTCGAT	AAGAACACAAGGATCATCACCA	AT2G38670	16169151	16169532	382	exon (150) - intron - exon (142)
Bra822	ATTGGTGCTCCATGGGAAG	TGGTTTGCTACAATCCTCCTG	AT2G38670	16171131	16171506	376	exon (32) - intron - exon (66) - intron - exon (110)
Bra823	GCCAGTTTGAGGATGGAGAA	CATGCTGTTTGTATGGATACATCTC	AT2G38700	16180930	16181643	714	exon (59) - intron - exon (49) - intron - exon (125) - intron - exon (189)
Bra824	GGTCTTGAAGCACCACAGGA	CATGCTGTTTGTATGGATACATCTC	AT2G38700	16180962	16181643	682	exon (59) - intron - exon (49) - intron - exon (125) - intron - exon (157)
Bra825	TGTGTGCCATCTCTTCAACA	TCTTAATCCGTGATGTTATCAACC	AT2G38770	16203531	16204119	589	exon (65) - intron - exon (318)
Bra826	CGTGACATTGCAACTACCAAC	TCTTAATCCGTGATGTTATCAACC	AT2G38770	16203731	16204119	389	exon (65) - intron - exon (118)
Bra827	CGTGACATTGCAACTACCAAC	AGCCAAACTCTACAACTGGAGATA	AT2G38770	16203731	16204394	664	exon (340) - intron - exon (118)
Bra828	CGTGACATTGCAACTACCAAC	TGAGCTCAATGCTCAAGGAA	AT2G38770	16203731	16204430	700	exon (376) - intron - exon (118)
Bra829	CGTGACATTGCAACTACCAAC	TGGTGAAGAATATGGCTTTCC	AT2G38770	16203731	16204515	785	exon (461) - intron - exon (118)
Bra830	CGGTTGATAACATCACGGATT	TGGTGAAGAATATGGCTTTCC	AT2G38770	16204095	16204515	421	exon (420)
Bra831	CGGTTGATAACATCACGGATT	GCGCTGTATATTGATTGGTGA	AT2G38770	16204095	16204556	462	exon (461)
Bra832	CGGTTGATAACATCACGGATT	TGATGGAAGAAAGTGCTCAGA	AT2G38770	16204095	16204644	550	exon (549)
Bra833	CAGCACAAACCCATCCAAC	TGCAACTCTTCTTCTCTACTACGG	AT2G39060	16307358	16307742	385	exon (133) - intron - exon (120)
Bra834	CAAGTTGTGGCCATTTGATG	GCATGAGTTCTCTACTGTTGATGG	AT2G39170	16334938	16335419	482	exon (481)
Bra835	CGAACATCCATCTGCATAGTGT	TTCTTGGTGAAGACGCTTTG	AT2G39490	16487657	16488053	397	exon (396)
Bra836	GCCCAGTAGAACTTCTCCATACG	GCTGGAGAGCTTGAGAGTGG	AT2G39730	16571664	16572010	347	exon (346)
Bra837	GCCCAGTAGAACTTCTCCATACG	CTTGTCATGGCCAAGATGG	AT2G39730	16571664	16572143	480	exon (26) - intron - exon (362)
Bra838	CTCAAGCTCTCCAGCACTCA	AGAAGAGCAACGGATCATTCA	AT2G39730	16571996	16572716	721	exon (217) - intron - exon (106) - intron - exon (86) - intron - exon (30)
Bra839	ATCTTGGCCATGACAAGCTC	AGAAGAGCAACGGATCATTCA	AT2G39730	16572127	16572716	590	exon (217) - intron - exon (106) - intron - exon (76)
Bra840	TTGAGCTAAGACCGACTTCAATC	TCTCATCGCTCACATGAACA	AT2G39770	16590215	16590664	450	exon (449)
Bra841	CACTCTGCTTGAAAGTAAAGGAAA	ATCGACTTGGTATGCCTGGA	AT2G39810	16615735	16616457	723	exon (271) - intron - exon (33)
Bra842	GAGTTACCGTGGAACCCAGA	ATCGACTTGGTATGCCTGGA	AT2G39810	16615893	16616457	565	exon (113) - intron - exon (33)
Bra843	CCCTCATCAGCTGTGGGTAG	ATCGACTTGGTATGCCTGGA	AT2G39810	16615962	16616457	496	exon (44) - intron - exon (33)
Bra844	CATACATGGGCAATATAGTGATTTG	AGCACATAAGGTTCTCGTCCA	AT2G39840	16627967	16628727	761	exon (555) - intron - exon (127)
Bra845	CGATACAAAGGCCAACCAAT	GTGGATATGGCGGTGATGAT	AT2G40290	16830341	16830832	492	exon (327) - intron - exon (34)
Bra846	TGTTGAGATGGGTGAAGAACA	GCAAAGAGAAGCTCATTCCAA	AT2G40320	16841540	16842120	581	exon (78) - intron - exon (321)
Bra847	GATAAAGCGGCCATTAAGACA	AGAGTACTGAGGGAGCAACCA	AT2G40460	16900308	16900781	474	exon (473)
Bra848	TGGGCACAAGTCAACACTCT	AGAGTACTGAGGGAGCAACCA	AT2G40460	16900428	16900781	354	exon (353)
Bra849	TGAGATTGGTTGCTGCTAGG	GCCTTAGAACATCACGCATTG	AT2G40480	16911708	16912196	489	exon (488)
Bra850	TCTGGAATGAACATACCTTTCG	AAGCTCACAACATCCACACC	AT2G40490	16913998	16914744	747	exon (155) - intron - exon (126) - intron - exon (272)
Bra851	GTCGAAATACCCACTGGTGTC	TGCAGTCAGAATGATAGATGTGG	AT2G40830	17043652	17044290	639	exon (638)
Bra852	GGCCACAATTGCTTCCAC	GGTGACCATTTCGAGATCCA	AT2G41170	17159329	17159836	508	exon (49) - intron - exon (72) - intron - exon (168)
Bra853	GTCACCTAGATAATTGGTGAATGC	GATTCTACCTCAATGCTACTCAGGA	AT2G41530	17324090	17324538	449	exon (191) - intron - exon (80)
Bra854	TCCTGAGTAGCATTGAGGTAGAATC	GAGCTCAACGTGCTGCTTCT	AT2G41530	17324514	17324879	366	exon (60) - intron - exon (48) - intron - exon (30)
Bra855	TGTTGTTAATGGATTGCCTTCA	AAAGGCCCTGCAAGTTTCTC	AT2G41540	17327283	17327983	701	exon (172) - intron - exon (222) - intron - exon (127)
Bra856	GAGAAACTTGCAGGGCCTTT	CCTGTAGAATGCATGGCTCTG	AT2G41540	17327964	17328630	667	exon (140) - intron - exon (140) - intron - exon (100)
Bra857	TGAAAGAGTCTACCACCTGCTG	ATAGCATCCGCTTGAACCAC	AT2G41700	17394394	17394892	499	exon (149) - intron - exon (24)
Bra858	TGAAAGAGTCTACCACCTGCTG	TTCCATGAACAAGGACCTCA	AT2G41700	17394394	17394923	530	exon (180) - intron - exon (24)
Bra859	TCGGTTTCACTGATGTCCA	AAGAAGCCAAACTCGATCACA	AT2G41770	17424995	17425358	364	exon (28) - intron - exon (127) - intron - exon (30)
Bra860	TCGGTTTCACTGATGTCCA	CTTGATTAGGTGGAGGAAGAATTT	AT2G41770	17424995	17425516	522	exon (186) - intron - exon (127) - intron - exon (30)
Bra861	TCAACCATCTTCATGGATCATT	TTGCTTTCACAACTGCATCA	AT2G41820	17448464	17448988	525	exon (524)
Bra862	CACCCATTCACTCACTACTCCTT	GATAGGAACAATGCATCACAAGA	AT2G41890	17478322	17478721	400	exon (399)
Bra863	TCTCTTCTGGCCTTCTTGTTC	CTACTCCATCAAGTGTCCGTGT	AT2G42400	17654727	17655341	615	exon (300) - intron - exon (178)
Bra864	TGTTCCCACAACGGTAACAA	GACCCTTGACAACATAAGGAATTT	AT2G42500	17698308	17698784	477	exon (142) - intron - exon (90) - intron - exon (57)
Bra865	AGAGGAGTGCCTTTCACTGC	CTACCCAAACGTCATCACTACTAGA	AT2G43360	18011320	18011705	386	exon (89) - intron - exon (126)
Bra866	TGAGGCATGTTAACAGATTGG	TGTTAGCGAGCCTCTCAGAA	AT2G43410	18026836	18027243	408	exon (407)
Bra867	TGAGGCATGTTAACAGATTGG	CGGCTATATGGTGTTGTTCTCA	AT2G43410	18026836	18027446	611	exon (610)
Bra868	TGAGGCATGTTAACAGATTGG	CTTGGTGCCTCCATCAGATT	AT2G43410	18026836	18027501	666	exon (665)
Bra869	ACTTGAGAACAACACCATATAGCC	AAACGAACCAGAAGAGATGGA	AT2G43410	18027422	18028134	713	exon (206) - intron - exon (277)
Bra870	AATCTGATGGAGGCACCAAG	AAACGAACCAGAAGAGATGGA	AT2G43410	18027482	18028134	653	exon (206) - intron - exon (217)
Bra871	TCAGAGCTCTCAAAGGTCTAGTCA	TGCAGGACTAGCAAGAGGATT	AT2G43680	18110522	18111014	493	exon (316) - intron - exon (96)
Bra872	TCTTGGAGGAAGGTCACAAAG	TTCTCCTTCCAAATCTCTCCA	AT2G43760	18133307	18133703	397	exon (396)
Bra873	TTTGAATGCCACAACAACAA	AAGAGATGTTGGCGGGAAA	AT2G43800	18145655	18146114	460	exon (394)
Bra874	AGGAAGATTGGCAGGGTTG	GATGTCGAAGAACAGCTCATCA	AT2G44100	18243985	18244505	521	exon (121) - intron - exon (154)
Bra875	AAGCAGCCATTGCAGCAC	CTTCTTGGGCATAGCAAAGG	AT2G44970	18549247	18549864	618	exon (210) - intron - exon (225)
Bra876	CTAGCTTCTGTGCGGAATGA	CTTCTTGGGCATAGCAAAGG	AT2G44970	18549363	18549864	502	exon (210) - intron - exon (109)
Bra877	TTGAAGCTGTGAGGGAAGAGA	TGATTCTTCATCTCCCTGTGTT	AT2G45010	18569074	18569458	385	exon (223) - intron - exon (83)
Bra878	TGTTGATGAAGATCCATGAAAGA	TCTCTGCTATGTCCAATGCAA	AT2G45190	18629964	18630481	518	exon (43) - intron - exon (162) - intron - exon (97)
Bra879	TGTTGATGAAGATCCATGAAAGA	TCAAGAATCCTCTGATCAGTCAAA	AT2G45190	18629964	18630655	692	5'UTR (103) - exon (217) - intron - exon (162) - intron - exon (97)
Bra880	GAAACATAAACTCGGCTTTGAAT	TGAATCATACATATGCCAAAGGA	AT2G45260	18664683	18665222	540	exon (539)
Bra881	GAAACATAAACTCGGCTTTGAAT	GGATGGGATCTTGATTCTGC	AT2G45260	18664683	18665302	620	exon (619)
Bra882	CCATAAGACCAACTCTTGGGTTC	TGAATCATACATATGCCAAAGGA	AT2G45260	18664738	18665222	485	exon (484)
Bra883	CCATAAGACCAACTCTTGGGTTC	GGATGGGATCTTGATTCTGC	AT2G45260	18664738	18665302	565	exon (564)
Bra884	CCTTCAGGAGGTGTCCAGTT	GCACTCACATTCAGGAACAATAA	AT2G45320	18684417	18684825	409	exon (83) - intron - exon (221)
Bra885	CAACAGTGCATTGTCTCAAGAA	AGCTTGTGAAGACCGGAATC	AT2G45340	18693479	18694105	627	exon (415) - intron - exon (127)
Bra886	CAACAGTGCATTGTCTCAAGAA	CAGGAGCTAAGTATCCCATTGC	AT2G45340	18693479	18694170	692	exon (415) - intron - exon (192)
Bra887	TGGATCAAATTGTCTGGCTTG	TGAAGAAGACCAGCTGCTACAA	AT2G45740	18840326	18840888	563	exon (40) - intron - exon (81) - intron - exon (75) - intron - exon (98)
Bra888	AACAAGCAGTTGCCAGAGC	TTCACCTCATGCAGAGAAGG	AT2G46020	18929134	18929494	361	exon (360)
Bra889	AACAAGCAGTTGCCAGAGC	CTCAACTTCCTCCTCGCTTC	AT2G46020	18929134	18929528	395	exon (394)
Bra890	AACAAGCAGTTGCCAGAGC	CATTCCCAGAATCAATGTTCC	AT2G46020	18929134	18929829	696	exon (695)
Bra891	TTCTCTGCATGAGGTGAACAG	CATTCCCAGAATCAATGTTCC	AT2G46020	18929477	18929829	353	exon (352)
Bra892	CGACACTAGCATCAACGCTCT	GCTTGATAGCTGGAGGCAAC	AT2G46080	18948553	18948914	362	exon (361)
Bra893	CGACACTAGCATCAACGCTCT	TCTGATTGGGAAGAGAAATGG	AT2G46080	18948553	18949093	541	exon (540)
Bra894	CGACACTAGCATCAACGCTCT	TGGATGAAGCTAGCTATGGAGTC	AT2G46080	18948553	18949174	622	exon (621)
Bra895	GACGCTCGACACAAACTGTC	TGTTGCGTGCAATTCTCTTC	AT2G46340	19022647	19023349	703	exon (279) - intron - exon (60) - intron - exon (116)
Bra896	TGGACCCATATCTTCACAGC	GGAGGAGCTTATTTCATGCAG	AT2G46500	19087371	19087739	369	exon (368)
Bra897	GGCTAATCGAGTTCTCAATGG	AGCGTGCGTAGTCTTCTGGT	AT2G47070	19339726	19340193	468	exon (319) - intron - exon (67)
Bra898	GCGCTGTGATCAGAAAGCTA	AGCGTGCGTAGTCTTCTGGT	AT2G47070	19339759	19340193	435	exon (286) - intron - exon (67)
Bra899	ACGCTTACGCGGTCACTT	GTCCAATAACTCCCACCTGAA	AT2G47070	19340189	19340537	349	exon (348)
Bra900	CATCAACTGGAGCATTGAGGT	GGAGCTTTCATTCCAGCATC	AT2G47160	19358704	19359382	679	exon (141) - intron - exon (96) - intron - exon (132) - intron - exon (72)
Bra901	ACTCTGACGAAGAAATCTGGAAG	TGCAGTTGCTTCGTCTAGGA	AT2G47800	19579680	19580066	387	exon (22) - intron - exon (64) - intron - exon (107)
Bra902	CGCAACAAATACAGATTGGAGA	CATCCTCATCGCTTCCACTT	AT2G47980	19636102	19636673	572	exon (145) - intron - exon (125) - intron - exon (105)
Bra903	AGGAAGGTGTTGAGTTTGCTTT	CATCCTCATCGCTTCCACTT	AT2G47980	19636139	19636673	535	exon (108) - intron - exon (125) - intron - exon (105)
Bra904	TTCCATTTGCAACCAGACTC	CATCCTCATCGCTTCCACTT	AT2G47980	19636205	19636673	469	exon (42) - intron - exon (125) - intron - exon (105)
Bra905	TTTCGGATATGAAGAACAACCA	AGAATGCATACCCGCATAGG	AT3G01040	10362	10839	478	exon (61) - intron - exon (333)
Bra906	GCAGCACACAGATCCAAGAA	GAAAGCCCTGCAAGATTTGA	AT3G01090	31465	31959	495	exon (199) - intron - exon (85)
Bra907	GCAGCACACAGATCCAAGAA	ATCGGCTTCCAGGACTGAT	AT3G01090	31465	32168	704	exon (86) - intron - exon (237) - intron - exon (85)
Bra908	CAACCAAGACCCGTTTCACT	GGATCACCAGAAAGGTGTTGA	AT3G01180	62640	62990	351	exon (350)
Bra909	CAACCAAGACCCGTTTCACT	TCCTTGGAGAATCTTCACATTG	AT3G01180	62640	63100	461	exon (460)
Bra910	CAACCAAGACCCGTTTCACT	CGACTGGAAATTTAGAGGAATTG	AT3G01180	62640	63197	558	exon (557)
Bra911	CAACCAAGACCCGTTTCACT	CCTGGGAGGTTAAGACCTTAGAA	AT3G01180	62640	63255	616	exon (615)
Bra912	TGCACCAGCTGTTATTCTGTG	CGACTGGAAATTTAGAGGAATTG	AT3G01180	62792	63197	406	exon (405)
Bra913	TGCACCAGCTGTTATTCTGTG	CCTGGGAGGTTAAGACCTTAGAA	AT3G01180	62792	63255	464	exon (463)
Bra914	TCAACACCTTTCTGGTGATCC	AGCAAATGATTGGCACACTG	AT3G01180	62970	63615	646	exon (115) - intron - exon (442)
Bra915	CCAATGTGAAGATTCTCCAAGG	AGCAAATGATTGGCACACTG	AT3G01180	63078	63615	538	exon (115) - intron - exon (334)
Bra916	CAATTCCTCTAAATTTCCAGTCG	AGCAAATGATTGGCACACTG	AT3G01180	63175	63615	441	exon (115) - intron - exon (237)
Bra917	CCCAACCTCCTTCTAAGGTCT	AGCAAATGATTGGCACACTG	AT3G01180	63223	63615	393	exon (115) - intron - exon (189)
Bra918	CCACTTCCCTGGCGAGTTA	CCAGTATTGCTTACACCTGCTG	AT3G01310	98683	99279	597	exon (66) - intron - exon (86) - intron - exon (146)
Bra919	GTACAGGTTCATTGACCTTCCAT	CCAGTATTGCTTACACCTGCTG	AT3G01310	98717	99279	563	exon (66) - intron - exon (86) - intron - exon (112)
Bra920	AGGAACTGGGATGCCATACA	TCATTCCTCTGGATATCCTCTTG	AT3G01310	100387	100788	402	exon (54) - intron - exon (64) - intron - exon (29)
Bra921	TGGCATGGAGATCCAGAGAT	CACTTGGCTTGATCCTGAGTC	AT3G01480	189957	190479	523	exon (19) - intron - exon (143) - intron - exon (72) - intron - exon (33)
Bra922	TCGATCCAAGCACAGAGAAA	CACTTGGCTTGATCCTGAGTC	AT3G01480	190110	190479	370	exon (88) - intron - exon (72) - intron - exon (33)
Bra923	AGCCACATCTTTAACCTACCAAA	TGAAGGGAACACTTGCTTTG	AT3G01500	194877	195276	400	exon (98) - intron - exon (14)
Bra924	AGCCACATCTTTAACCTACCAAA	GACATATCCATTTGTGAGAGAAGG	AT3G01500	194877	195305	429	exon (127) - intron - exon (14)
Bra925	TTCCCAAGGGATGATAGGAC	TTCCCTCTTGGAGCAGACAT	AT3G01720	264923	265349	427	exon (37) - intron - exon (129)
Bra926	AGCAGTTCTAGGTCCTTGAGAAA	AGCGTTACAGGGCTGCTCTA	AT3G01770	275784	276379	596	exon (77) - intron - exon (67) - intron - exon (122) - intron - exon (58)
Bra927	CCACAGATCATGAAGCAGAAGA	GTCTCGTCACCCAGATCCA	AT3G01780	282439	282936	498	exon (320) - intron - exon (98)
Bra928	CAGCCTTACAAGATCCCACTG	GTCTCGTCACCCAGATCCA	AT3G01780	282505	282936	432	exon (254) - intron - exon (98)
Bra929	CTAGCTTGCCAGCTGTTGC	GTCTCGTCACCCAGATCCA	AT3G01780	282581	282936	356	exon (178) - intron - exon (98)
Bra930	TGAGTGACGTCAAGAAGTAACAGAT	ACCTTGGGCAGATGAGTCAG	AT3G01930	319390	319951	562	exon (121) - intron - exon (367)
Bra931	TGAGTGACGTCAAGAAGTAACAGAT	CCTCACAGAGGCGAGGATT	AT3G01930	319390	320063	674	exon (233) - intron - exon (367)
Bra932	CTGACTCATCTGCCCAAGGT	TCCCTCATCTTCATGGTTGC	AT3G01930	319932	320591	660	exon (659)
Bra933	CGGTCAGAGGAGTGGATCAT	TCTCCGAGATCTTGCCTCTC	AT3G01930	320596	321268	673	5'UTR (171) - exon (352)
Bra934	TCCGAGGATTGTTAGGGTTTC	TTTGTGATGGAAATGGGACA	AT3G02150	391707	392242	536	exon (535)
Bra935	AGCTATGACGACGATTGTTCC	CAAACGAAGTGAAGCTTTGTCA	AT3G02200	406688	407414	727	exon (96) - 5'UTR (3) - exon (130) - intron - exon (134)
Bra936	TGACAAAGCTTCACTTCGTTTG	GTGCTACGGCTGGCAAGT	AT3G02200	407393	408099	707	exon (26) - intron - exon (213) - intron - exon (139) - intron - exon (31)
Bra937	CAGCCGTAGCACAATTGGA	TGGTTCATCTGATCCATCTTACA	AT3G02200	408088	408562	475	exon (131) - intron - exon (110) - intron - exon (83)
Bra938	TGAGCAACACATCAAGAACCTT	TCCCAAATGGTCACAGATCA	AT3G02230	416441	417013	573	exon (212) - intron - exon (169) - intron - exon (21)
Bra939	TGAAGCCTAAGGAAAGGAACA	TCCCAAATGGTCACAGATCA	AT3G02230	416629	417013	385	exon (24) - intron - exon (169) - intron - exon (21)
Bra940	TTCCTCAATCTTTGGAGTAAACC	AAGAGCTTCCTCCAAGGCTTA	AT3G02250	425196	425553	358	exon (98) - intron - exon (146)
Bra941	TCATGAACTGAACCGTTTCCT	TCTCAATGCTCTTGGTCGAG	AT3G02260	431676	432212	537	exon (64) - intron - exon (279)
Bra942	TCATGAACTGAACCGTTTCCT	TGCAACTCTCTCTTCCCTGTC	AT3G02260	431676	432292	617	exon (144) - intron - exon (279)
Bra943	TCATGAACTGAACCGTTTCCT	GAAAGAATGGGAAGGAGCTATG	AT3G02260	431676	432335	660	exon (187) - intron - exon (279)
Bra944	CCTCCTTGGTCGAGAAGATG	TCTCAATGCTCTTGGTCGAG	AT3G02260	431831	432212	382	exon (64) - intron - exon (124)
Bra945	CCTCCTTGGTCGAGAAGATG	TGCAACTCTCTCTTCCCTGTC	AT3G02260	431831	432292	462	exon (144) - intron - exon (124)
Bra946	CCTCCTTGGTCGAGAAGATG	GAAAGAATGGGAAGGAGCTATG	AT3G02260	431831	432335	505	exon (187) - intron - exon (124)
Bra947	CCTCCTTGGTCGAGAAGATG	GATTGGCTTGCATGGTGTG	AT3G02260	431831	432549	719	exon (401) - intron - exon (124)
Bra948	GCCATTTGGAACATGAAAGG	TCTCAATGCTCTTGGTCGAG	AT3G02260	431855	432212	358	exon (64) - intron - exon (100)
Bra949	GCCATTTGGAACATGAAAGG	TGCAACTCTCTCTTCCCTGTC	AT3G02260	431855	432292	438	exon (144) - intron - exon (100)
Bra950	GCCATTTGGAACATGAAAGG	GAAAGAATGGGAAGGAGCTATG	AT3G02260	431855	432335	481	exon (187) - intron - exon (100)
Bra951	GCCATTTGGAACATGAAAGG	GATTGGCTTGCATGGTGTG	AT3G02260	431855	432549	695	exon (401) - intron - exon (100)
Bra952	CTCGACCAAGAGCATTGAGA	GATTGGCTTGCATGGTGTG	AT3G02260	432193	432549	357	exon (356)
Bra953	AAAGGCCAAATTGAGGAGTTTA	GACGGTTTCCAGGATGTTCT	AT3G02260	437921	438310	390	exon (389)
Bra954	AAAGGCCAAATTGAGGAGTTTA	CCATGCTCACAGTCAGAAGAG	AT3G02260	437921	438534	614	exon (613)
Bra955	AAAGGCCAAATTGAGGAGTTTA	AGCTCTGGTTCTGGTTGTGG	AT3G02260	437921	438556	636	exon (635)
Bra956	CTGGTGGTGAAGAAGGTGCT	GCGTAAAGAGCCTTCCTCAC	AT3G02360	482895	483510	616	exon (615)
Bra957	CCACGTGCTCTGGTGGTAA	CAGAAAGTACTTGGAAGACCCTTG	AT3G02420	496275	497002	728	exon (114) - intron - exon (40) - intron - exon (56)
Bra958	TTGAGAAGCGTTGATAGGTTTG	TGCATTGCGACGGATATAACT	AT3G02490	514804	515517	714	exon (713)
Bra959	AGCAATGGCATCTTTAGTTGAA	TGCATTGCGACGGATATAACT	AT3G02490	514989	515517	529	exon (528)
Bra960	ACGGATTTGCATTAGGACCA	TTCAGCAGATTCTTGACATGG	AT3G02540	534089	534493	405	exon (110) - intron - exon (129)
Bra961	AGGCCAGCTCGTACTACATTG	CTGTTGTCCGAACAATCTTCA	AT3G02570	543913	544317	405	exon (101) - intron - exon (211)
Bra962	AGGCCAGCTCGTACTACATTG	TTCCGGAGATTGAAGAACTTG	AT3G02570	543913	544401	489	exon (185) - intron - exon (211)
Bra963	TGAGACTGCTTACACCAAGATTGT	GGCTCTTCCTTGAGCTCTCTC	AT3G02630	563952	564464	513	exon (276) - intron - exon (63)
Bra964	CTCAACCGTTGCCCAGAG	GGCTCTTCCTTGAGCTCTCTC	AT3G02630	564102	564464	363	exon (126) - intron - exon (63)
Bra965	CTCATCATCAACTCTCTCATTGTTC	TCAGAAGATGGAGCAATCTGG	AT3G02660	570314	570793	480	exon (479)
Bra966	CTCATCATCAACTCTCTCATTGTTC	TGATGGCAAAGGAGAGTGTG	AT3G02660	570314	571059	746	exon (745)
Bra967	CCAGATTGCTCCATCTTCTGA	GACATCAAGCCGTTGGTTTA	AT3G02660	570773	571320	548	exon (547)
Bra968	CCAGATTGCTCCATCTTCTGA	TTGATCCAACGGCTGAGAG	AT3G02660	570773	571395	623	exon (622)
Bra969	CACACTCTCCTTTGCCATCA	TTGATCCAACGGCTGAGAG	AT3G02660	571040	571395	356	exon (355)
Bra970	TGGACGGTTCTGATTTCACC	AAGCAAACCTCCAGCTCTCA	AT3G02690	579999	580541	543	exon (224) - intron - exon (48) - intron - exon (93)
Bra971	TGGACGGTTCTGATTTCACC	GAGCTGCAAGAAGCATCCAC	AT3G02690	579999	580730	732	exon (224) - intron - exon (48) - intron - exon (123) - intron - exon (76)
Bra972	TGAGAGCTGGAGGTTTGCTT	GAAGGCCACCGATAACCATA	AT3G02690	580522	580956	435	exon (49) - intron - exon (150) - intron - exon (22)
Bra973	ACAGGCACCTTGCTCACATC	TGGTCAAGAGACTGGAACTGG	AT3G02700	581800	582345	546	exon (545)
Bra974	TTCACTTTCCAGGCACAAATC	TGCAGCAAGAGCTTTAGTCG	AT3G02750	593600	593997	398	exon (397)
Bra975	TTCACTTTCCAGGCACAAATC	TGTGACTCACCTGGACTTGC	AT3G02750	593600	594277	678	exon (138) - intron - exon (462)
Bra976	AACAACCTCAAGTTCAGCACTC	TTTGAGGAGCTCCCATTGTC	AT3G02990	674946	675489	544	exon (543)
Bra977	AAAGTTCATGTGATGGAGCAGA	TTTGAGGAGCTCCCATTGTC	AT3G02990	675119	675489	371	exon (370)
Bra978	TATGCGGACCAAGGAACG	TCCATGAGCTTCTTCCAAGC	AT3G03190	735464	735861	398	exon (397)	✔
Bra979	CAGTTTGTCAGAGGTATCCCAGT	ATCCTGCCAGGCAACCTT	AT3G03380	806895	807292	398	exon (194) - intron - exon (64)
Bra980	AAACGCGTGGTTGCATTT	GCCTTCATCCTCGTCAGCTA	AT3G03550	850916	851254	339	exon (338)
Bra981	AAACGCGTGGTTGCATTT	ATCTTCCCTCCTCCTCCTTC	AT3G03550	850916	851356	441	exon (440)
Bra982	GCCGATAAGAAATTCTCCAAGA	CCTGGAATGTCCTCTTGCAT	AT3G03570	857082	857622	541	exon (52) - intron - exon (388)
Bra983	AGCGGAGAAAGGAGAACCAG	AAGACAGCCCGGCAGAATA	AT3G03570	859267	859921	655	exon (171) - intron - exon (137) - intron - exon (24)
Bra984	GTTAGCGCAAGGCTAGATGC	TCATCGATCTGAATGACTCCA	AT3G03780	959437	960183	747	exon (124) - intron - exon (106) - intron - exon (341)
Bra985	GGTTATGATTCCTGGAAACTTGG	CCGAGAACAGAAGATACACAGG	AT3G03950	1022652	1023072	421	exon (419)
Bra986	TGATGGTTATAGAAAGACCAGAAGC	CCGAGAACAGAAGATACACAGG	AT3G03950	1022693	1023072	380	exon (378)
Bra987	TTGAGCGGTTGGTCCTAGAG	TGAGGATTCTGGATTTAGGTGTT	AT3G03970	1028545	1029221	677	exon (485) - intron - exon (108)
Bra988	TTTGGAACGTTTGCGTTCTT	AACGCCGACGTTTACAATTC	AT3G04010	1037492	1037853	362	exon (361)
Bra989	TGGCTTCTCCTTAACTCTCCA	AATGGCATTAGCAGTTCCTTTAG	AT3G04310	1141647	1142019	373	exon (372)
Bra990	TCACATACCTTTGGCTTGAATC	AAACCAGCACTTGGTGGAAC	AT3G04350	1154223	1154619	397	exon (396)
Bra991	TCGATTCCTTCGTACATTGC	TCTGAATCTTTGGTAGTTGAGACG	AT3G04490	1209240	1209659	420	exon (47) - intron - exon (70) - intron - exon (135)
Bra992	ATCAGTAACCGTAGCCTGAGC	GACGTCTTAGTGGAGCAACAGT	AT3G04610	1250761	1251165	405	exon (116) - intron - exon (168)
Bra993	ATCAGTAACCGTAGCCTGAGC	ACGCAGCAAATGCAGATTC	AT3G04610	1250761	1251241	481	exon (192) - intron - exon (168)
Bra994	TATCCTCCAGGCGGGTTT	GACGTCTTAGTGGAGCAACAGT	AT3G04610	1250796	1251165	370	exon (116) - intron - exon (133)
Bra995	TATCCTCCAGGCGGGTTT	ACGCAGCAAATGCAGATTC	AT3G04610	1250796	1251241	446	exon (192) - intron - exon (133)
Bra996	GAAAGGACTTGTTCGAGAGTGG	TGCAGAGTTATTTCCCATCCA	AT3G04650	1262880	1263593	714	exon (141) - intron - exon (127) - intron - exon (62) - intron - exon (126)
Bra997	AGGGAGCGTTTGTGAAAGG	TGGAACTGCAGGAGTGTTCTT	AT3G04650	1263538	1263981	444	exon (139) - intron - exon (122) - intron - exon (37)
Bra998	GGATGGGAAATAACTCTGCAA	TGGAACTGCAGGAGTGTTCTT	AT3G04650	1263574	1263981	408	exon (103) - intron - exon (122) - intron - exon (37)
Bra999	TACATCGCTCCACATGCTTC	AACCTTAAGTTTGATGGATCTGG	AT3G04670	1266616	1267202	587	exon (230) - intron - exon (126) - intron - exon (61)
Bra1000	CCTCTCACACTGCTGCATTT	AACCTTAAGTTTGATGGATCTGG	AT3G04670	1266648	1267202	555	exon (230) - intron - exon (126) - intron - exon (29)
Bra1001	TCAATCTTGCTTGGTGTTGC	CCTTGGAAGAGAAAGGCTACC	AT3G05010	1389862	1390303	442	exon (25) - intron - exon (110)
Bra1002	TCAATCTTGCTTGGTGTTGC	GGAAAGTTCGTGTTAATGCTTCA	AT3G05010	1389862	1390344	483	exon (25) - intron - exon (151)
Bra1003	CAGGTTCATTGCTTACTATCATGC	TGCAGTCGTGTAGACCCTCA	AT3G05350	1527809	1528374	566	exon (141) - intron - exon (109) - intron - exon (116)
Bra1004	GAGGACCTTCATGCACATTG	TGCAGTCGTGTAGACCCTCA	AT3G05350	1527878	1528374	497	exon (141) - intron - exon (109) - intron - exon (47)
Bra1005	CAAGAGGCTTTGTGTTTCTTACAA	TTCTTGCCCGTCTCCAAC	AT3G05675	1658694	1659278	585	exon (584)
Bra1006	TTGGCCTCTGCATATTCCTT	AGCCAATCCTAGTTGCTGTCA	AT3G05940	1778125	1778627	503	exon (236) - intron - exon (151)
Bra1007	AGCCACATACTCCAATAGCTCA	CACAGACTTGAAATGGGCATC	AT3G06190	1874679	1875076	398	exon (221) - intron - exon (79)
Bra1008	GGGCAGCTTTCCTTCAGATA	CACAGACTTGAAATGGGCATC	AT3G06190	1874713	1875076	364	exon (221) - intron - exon (45)
Bra1009	CACCTGATAAGGAGAATCAAGACA	CCGATTCCTGTCTTTAACAGC	AT3G06270	1896956	1897308	353	exon (352)
Bra1010	CACCTGATAAGGAGAATCAAGACA	CCCATGTTTGTATATTCGGATCTT	AT3G06270	1896956	1897444	489	exon (488)
Bra1011	CACCTGATAAGGAGAATCAAGACA	CAACAACAGCTTGGCTTGG	AT3G06270	1896956	1897666	711	exon (710)
Bra1012	GCTCCACCAGCACCAATAAC	TCCTCTGATTTCGCTGGATT	AT3G06350	1925397	1926007	611	exon (23) - intron - exon (64) - intron - exon (109) - intron - exon (81)
Bra1013	TGGACTCCAAATCCATTCAA	GGATGACTGGATTTGGGAAT	AT3G06550	2040861	2041251	391	exon (71) - intron - exon (239)
Bra1014	TGGACTCCAAATCCATTCAA	TGATGTACCACTACTTTGCTGCT	AT3G06550	2040861	2041320	460	exon (140) - intron - exon (239)
Bra1015	TGGACTCCAAATCCATTCAA	GAGTGGAAAGGCTGGATGC	AT3G06550	2040861	2041438	578	exon (21) - intron - exon (150) - intron - exon (239)
Bra1016	TGGACTCCAAATCCATTCAA	CCTTCTCATCATCGTTTCAGC	AT3G06550	2040861	2041541	681	exon (124) - intron - exon (150) - intron - exon (239)
Bra1017	CGATTCTTCCAAGAGCGATG	CAGATTCCACCATCAAACACA	AT3G06850	2158464	2158941	478	exon (123) - intron - exon (260)
Bra1018	GGTTCTTGTGCAACAGGGTA	GGTACCAAATCAGATGTGTTCTCTC	AT3G06930	2185665	2186017	353	exon (123) - intron - exon (123)
Bra1019	GACTAAGCGTGGAGCTAATGC	AACCTTCTCGGCCTTAGCTC	AT3G07110	2252640	2253278	639	exon (101) - intron - exon (88) - intron - exon (90)
Bra1020	GGGCTGTGTTTGATGTTCCT	CCAGAACCCAATCCCTCTT	AT3G07140	2261736	2262084	349	exon (348)
Bra1021	CCATCTACGGATAAGGTGTCATC	GGTTGTCAAAGGTACGAGCAA	AT3G07140	2262713	2263213	501	exon (95) - intron - exon (144) - intron - exon (54)
Bra1022	CCATCTACGGATAAGGTGTCATC	TGATTACGTTGTAAGGCATGCTA	AT3G07140	2262713	2263244	532	exon (95) - intron - exon (144) - intron - exon (85)
Bra1023	CGAATGTTGGGTTGACAACTT	GTTTCTGTGTGCTGCAAAGG	AT3G07300	2325190	2325925	736	exon (66) - intron - exon (103) - intron - exon (126) - intron - exon (144)
Bra1024	AGGCAATCAGAGAATTCACCA	GTTTCTGTGTGCTGCAAAGG	AT3G07300	2325240	2325925	686	exon (66) - intron - exon (103) - intron - exon (126) - intron - exon (94)
Bra1025	TGGACTCATACGGATTGTGC	CTCTCTCGCATTCCTCAAGC	AT3G07780	2485857	2486451	595	exon (336) - intron - exon (186)
Bra1026	TCCAGTACAAGCAATCAGAGGT	TCCAACAAGATCTCTCCATTCTC	AT3G07870	2511472	2511979	508	exon (507)
Bra1027	TCCAGTACAAGCAATCAGAGGT	CAACAGTGTGAAACCAATTAGGC	AT3G07870	2511472	2512074	603	exon (602)
Bra1028	AAACGTTCATCGGAGGCTTT	TCCAACAAGATCTCTCCATTCTC	AT3G07870	2511576	2511979	404	exon (403)
Bra1029	AAACGTTCATCGGAGGCTTT	CAACAGTGTGAAACCAATTAGGC	AT3G07870	2511576	2512074	499	exon (498)
Bra1030	GTGCCGGATCGTAAGTTTGT	CAACAGTGTGAAACCAATTAGGC	AT3G07870	2511639	2512074	436	exon (435)
Bra1031	GGTCATATGTATGCTTCTCAACAAA	TGTTGCAGTCTTTGCATCAG	AT3G07930	2527706	2528161	456	exon (31) - intron - exon (57) - 3'UTR (16)
Bra1032	GGTCATATGTATGCTTCTCAACAAA	TGAGTGACATGAGTCCAGCTC	AT3G07930	2527706	2528283	578	exon (31) - intron - exon (179) - 3'UTR (138)
Bra1033	TTGCCATTCCAGAAGAAGGT	GCAGGAATGCTCCAATATGA	AT3G08590	2609549	2610020	472	exon (125) - intron - exon (44)
Bra1034	GGAAGCCTGGCTATGAGCA	TCTCTCAAGTTTGAATTCAGCAA	AT3G08620	2619660	2620238	579	exon (127) - intron - exon (71)
Bra1035	ACCATCACGTGGTCCAGTC	CACCTTCCGTCTCCAGCA	AT3G08650	2624881	2625423	543	exon (542)
Bra1036	GCTGGAGACGGAAGGTGA	AAATGCCATGCTCTGGAGTATAA	AT3G08650	2625407	2626047	641	exon (40) - intron - exon (129) - intron - exon (98) - intron - exon (103)
Bra1037	GCTGGAGACGGAAGGTGA	CAGAAGGGTTGGCTGTTAGC	AT3G08650	2625407	2626099	693	exon (92) - intron - exon (129) - intron - exon (98) - intron - exon (103)
Bra1038	GCTGGAGACGGAAGGTGA	CAAGGGCTTCTGGTCACTTT	AT3G08650	2625407	2626142	736	exon (135) - intron - exon (129) - intron - exon (98) - intron - exon (103)
Bra1039	GCCGATGCAACCAGAAATA	AAATGCCATGCTCTGGAGTATAA	AT3G08650	2625427	2626047	621	exon (40) - intron - exon (129) - intron - exon (98) - intron - exon (83)
Bra1040	GCCGATGCAACCAGAAATA	CAGAAGGGTTGGCTGTTAGC	AT3G08650	2625427	2626099	673	exon (92) - intron - exon (129) - intron - exon (98) - intron - exon (83)
Bra1041	GCCGATGCAACCAGAAATA	CAAGGGCTTCTGGTCACTTT	AT3G08650	2625427	2626142	716	exon (135) - intron - exon (129) - intron - exon (98) - intron - exon (83)
Bra1042	CTCCTGGAACACCTCTTGGA	GGTGAACGGCCTGAAGTAAA	AT3G08670	2634893	2635278	386	exon (97) - intron - exon (119)
Bra1043	GCTGCTTCTTCAATCATGGGTA	TTCGATCCATATCAATGTCGAG	AT3G08940	2717741	2718377	637	exon (636)
Bra1044	TTCAAGCCGGTTCACAGC	TTCGATCCATATCAATGTCGAG	AT3G08940	2717791	2718377	587	exon (586)
Bra1045	AAAGCAGCCATTGGAGGAC	GGGCCACCGATTTGATTT	AT3G08950	2728409	2728874	466	exon (165) - intron - exon (90) - intron - exon (60)
Bra1046	AAAGCAGCCATTGGAGGAC	CGAGATAGTCTGAATCTTCCTCTTC	AT3G08950	2728409	2728928	520	exon (165) - intron - exon (90) - intron - exon (114)
Bra1047	CCAGACAATGTCACTCATGTCA	GCGGCTTGAGTGCAGAAA	AT3G09010	2751270	2751809	540	exon (43) - intron - exon (151) - intron - exon (119)
Bra1048	CCAGACAATGTCACTCATGTCA	CACTTGCTTCATGTTTGGTCTC	AT3G09010	2751270	2751840	571	exon (43) - intron - exon (151) - intron - exon (150)
Bra1049	TGAGAACACGTTGAAGCAAGA	TCTTCACAAACTCCATACACGTT	AT3G09250	2839817	2840187	371	exon (370)
Bra1050	TGAGAACACGTTGAAGCAAGA	TCAACAGGAGAAGCATGGTG	AT3G09250	2839817	2840287	471	exon (470)
Bra1051	GACACTTCTCAACAGGCTCCA	TCAAGATGCGTGAGATTGCT	AT3G09440	2904405	2904998	594	exon (593)
Bra1052	AGTCCTCTTCGCTCTCTCACA	TCAAGATGCGTGAGATTGCT	AT3G09440	2904547	2904998	452	exon (451)
Bra1053	GAAAGTCACCGGTACTCCTCA	ATCTCCTCAGCTGCATTGCT	AT3G09570	2941216	2941710	495	exon (494)
Bra1054	CCTGGGCTGCAATGAGATA	CATTGACATTAGCCAAGAGAGG	AT3G09690	2973519	2974185	667	exon (38) - intron - exon (218) - intron - exon (198)
Bra1055	AGATTTGGAAGAAGATGACTGTGA	CCCATCAGGTATGGCTTCAA	AT3G09740	2989601	2990338	738	exon (169) - 5'UTR (13) - exon (126) - intron - exon (87)
Bra1056	TTGACTCGATCTGTAAGAAGTACGA	CCCATCAGGTATGGCTTCAA	AT3G09740	2989643	2990338	696	exon (127) - intron - exon (126) - intron - exon (87)
Bra1057	TGATGTTGAGCAAATAGCCATC	CTGGTTTCTCAGGGTAAGTGC	AT3G09820	3014003	3014613	611	exon (178) - intron - exon (132)
Bra1058	TCGAAAGGATCTCAAAGGACA	AACTTCTCTGGGTGCTCGAC	AT3G09840	3021337	3021830	494	exon (214) - intron - exon (72) - intron - exon (35)
Bra1059	TCGAAAGGATCTCAAAGGACA	GCACTCGTTGGCAATAGCTT	AT3G09840	3021337	3021927	591	exon (214) - intron - exon (72) - intron - exon (132)
Bra1060	TCGAAAGGATCTCAAAGGACA	GCTTCACTCTCTCCAAACCAC	AT3G09840	3021337	3021992	656	exon (214) - intron - exon (72) - intron - exon (197)
Bra1061	TCGAGCACCCAGAGAAGTTT	TCCTCATCTGGTAGTGGAATGT	AT3G09840	3021812	3022277	466	exon (465)
Bra1062	GAGGCTGGCTTGAAGATACG	TTGGCATCTATCTCCCACCT	AT3G10220	3162558	3163190	633	exon (71) - intron - exon (62) - intron - exon (42) - intron - exon (18)
Bra1063	GAGGCTGGCTTGAAGATACG	TGAATTCCAACCCAATAGCC	AT3G10220	3162558	3163273	716	exon (71) - intron - exon (62) - intron - exon (42) - intron - exon (101)
Bra1064	TGGGAGAAACCCTAGTCTTGA	GACATTCCTTAATCCGGTTAGC	AT3G10340	3206993	3207624	632	exon (631)
Bra1065	AAGTGGTTCCTGGAGCAATG	TGCTTCTGCCTCGACTTGT	AT3G10370	3218565	3218945	381	exon (91) - intron - exon (218)
Bra1066	AACCATTTCCTGCTTGCATC	GCATGATTGTCTCAGGTGGA	AT3G10530	3287681	3288368	688	exon (687)
Bra1067	GAACAGGTAAAGGCCGAACA	GCATGATTGTCTCAGGTGGA	AT3G10530	3287766	3288368	603	exon (602)
Bra1068	TCTGTGTCTTCTGCCATACTGTC	TCAAACAGTTCTCCATTTGGATT	AT3G10650	3325857	3326350	494	exon (493)
Bra1069	AAAGACTTCACCAATGGTTTCA	GGAAGAACGCATGAGTAGGTAAC	AT3G10800	3380866	3381399	534	exon (35) - intron - exon (421)
Bra1070	CCTGTGATGGTATCAGTCAGTTG	CAAAGGTTGTGTTTGGAATTGA	AT3G10810	3382582	3383174	593	exon (329) - intron - exon (136)
Bra1071	ACAAAGCCGGTATTGTTACAGA	GCTGCAGCTTCTTTCCGTAT	AT3G10915	3416235	3416707	473	3'UTR (128) - exon (263) - 3'UTR (32) - exon (32)
Bra1072	ACAAAGCCGGTATTGTTACAGA	CCAGAGCTTGTTCTATCAGAGGA	AT3G10915	3416235	3416743	509	3'UTR (128) - exon (299) - 3'UTR (32) - exon (32)
Bra1073	TTGAAGAGACGATGCACACC	ACCCATCAAGCAACATCAAG	AT3G11090	3475087	3475480	394	exon (393)
Bra1074	CACCACCAGAACCATGGAC	AGCCATTGCAGTCCAACAAG	AT3G11170	3500943	3501366	424	exon (47) - intron - exon (93) - intron - exon (114)
Bra1075	CGGACCATTAGGCATTTCTC	CCTTGAGGTTTGGAGTTCTCA	AT3G11402	3577189	3577703	515	exon (55) - intron - exon (89) - intron - exon (72) - intron - exon (42)
Bra1076	CTGCAGCTACTCTCTCCCATC	CTCAGCGTCTGCTTGACATC	AT3G11450	3605545	3606267	723	exon (722)
Bra1077	GATGTCAAGCAGACGCTGAG	CCTGATGAAGAGGAGCATGA	AT3G11450	3606248	3606667	420	exon (419)
Bra1078	GGAGCTGAGAGAGTTCTAAGACG	CCTGATGAAGAGGAGCATGA	AT3G11450	3606276	3606667	392	exon (391)
Bra1079	GGAGACGGTTTGAGAGCTTG	CGCTCTGTACAACCCAATCA	AT3G11590	3662642	3663301	660	exon (659)
Bra1080	GCCACCTATTACTGCATGCTC	AAGTGATCCACGACAATCCA	AT3G11900	3758742	3759130	389	exon (26) - intron - exon (262)
Bra1081	GCCACCTATTACTGCATGCTC	CCTTCAATCACCATTTCCACA	AT3G11900	3758742	3759230	489	exon (26) - intron - exon (362)
Bra1082	CCAAATAATTGGTCTGCCATT	GCAGCGTGAGGTGATAAGAA	AT3G11900	3759487	3759996	510	exon (29) - intron - exon (298)
Bra1083	GGCACGCTATTGGGAAGTAT	AACTGAGCAAGCATGTCACC	AT3G11960	3792417	3793003	587	exon (43) - intron - exon (109) - intron - exon (44)
Bra1084	GCATCGCACTCGTAGCATAA	CAAGGAGGTGGAGTGGAAGT	AT3G12090	3852727	3853423	697	exon (201) - intron - exon (115)
Bra1085	CTTGCTGAGATCAAAGGCTGT	AGCTCACCTGCAAGGACATT	AT3G12280	3915792	3916364	573	exon (572)
Bra1086	GCATGCATCTATGGAACCTCT	AGCTCACCTGCAAGGACATT	AT3G12280	3915896	3916364	469	exon (468)
Bra1087	TGGTAAGCTAGCCATGAAAGG	TGAGAAGCATTGCCACTGTC	AT3G12290	3920613	3921285	673	exon (54) - intron - exon (213) - intron - exon (190)
Bra1088	GCAGTTGTTGTAGGTCGGAGT	TGAGAAGCATTGCCACTGTC	AT3G12290	3920826	3921285	460	exon (161) - intron - exon (190)
Bra1089	GCTCAAGGCTGATGCTACTG	TGAGAAGCATTGCCACTGTC	AT3G12290	3920879	3921285	407	exon (108) - intron - exon (190)
Bra1090	GATCCTTCACCAACACCTTCA	TCCAGAACGATTCTTCTTAGCA	AT3G12360	3934659	3935057	399	exon (398)
Bra1091	GATCCTTCACCAACACCTTCA	CATGATCTAGCAAGACCTCAACA	AT3G12360	3934659	3935206	548	exon (438) - intron - exon (27)
Bra1092	GATCCTTCACCAACACCTTCA	AGACACAAGCGGAGTTGCAT	AT3G12360	3934659	3935259	601	exon (438) - intron - exon (80)
Bra1093	GATCCTTCACCAACACCTTCA	AAGAGCTGGTTCACAACTTCTGT	AT3G12360	3934659	3935300	642	exon (438) - intron - exon (121)
Bra1094	AGCAAGAAGATCAACAAGTGACA	AGAAGAGCATGCGGGTCAT	AT3G12750	4052061	4052647	587	exon (247) - intron - exon (200)
Bra1095	AGCATCCTCTCTCCTCAAGC	CGGGCTGAGTTGGAGAAGTA	AT3G13060	4181360	4181997	638	exon (39) - intron - exon (77) - intron - exon (214)
Bra1096	AGCATCCTCTCTCCTCAAGC	GGTTTGGCTGGTTTCCATTA	AT3G13060	4181360	4182102	743	exon (39) - intron - exon (77) - intron - exon (319)
Bra1097	AGCAGGTAGTTCCTCCTAGCAT	CCACCACTATGCATATAACCTCTG	AT3G13060	4181947	4182447	501	exon (310) - intron - exon (80)
Bra1098	TAATGGAAACCAGCCAAACC	CCACCACTATGCATATAACCTCTG	AT3G13060	4182083	4182447	365	exon (174) - intron - exon (80)
Bra1099	GCTTGGACCCTTTCACCAAT	TGATCAAGGGATTGTGTGGA	AT3G13160	4230077	4230631	555	exon (554)
Bra1100	CCATTCTTCTCGATTTCCTTG	TGATCAAGGGATTGTGTGGA	AT3G13160	4230244	4230631	388	exon (387)
Bra1101	GGAATGATACGTGTTGTTCAGC	CAACTGCTGAACCTTGACAGG	AT3G13320	4316271	4316619	349	exon (125) - intron - exon (134)
Bra1102	CCCTGTCAAGGTTCAGCAGT	GGCATCAACAAGATAGCCAGA	AT3G13320	4316598	4317046	449	exon (100) - intron - exon (129)
Bra1103	CAGATATCTATGAATGGCAATCAAC	ACCGCGAGTTTCTTCATCAC	AT3G13750	4515351	4515737	387	exon (217) - intron - exon (92)
Bra1104	TCAAGCAAGTGTCTCTTCAGGA	TCACTTCTTTGTTGGATCTTTGTT	AT3G13810	4545027	4545685	659	exon (151) - intron - exon (168)
Bra1105	GAAGCTCAGAACAAGCTCATCA	GAGACATGGTGGTTTGATGG	AT3G14020	4643838	4644288	451	exon (32) - intron - exon (302)
Bra1106	TGCCAACACAATGTCAACAA	CATGGCAACTGCAACTATGG	AT3G14075	4665824	4666339	516	5'UTR (1) - exon (298) - intron - exon (112)
Bra1107	GCGGGAAAGAAACAAAGATG	ACCGGCTTGAGAGGTTTCTT	AT3G14270	4760527	4761170	644	exon (244) - intron - exon (312)
Bra1108	GGAGAATCTTCTGTTTGGAAGAA	ACCGGCTTGAGAGGTTTCTT	AT3G14270	4760561	4761170	610	exon (210) - intron - exon (312)
Bra1109	TGTGAAACGGCTTTATGACC	ACCGGCTTGAGAGGTTTCTT	AT3G14270	4760585	4761170	586	exon (186) - intron - exon (312)
Bra1110	TCCTGACTCTAGTGGGAGCAA	ACCGGCTTGAGAGGTTTCTT	AT3G14270	4760633	4761170	538	exon (138) - intron - exon (312)
Bra1111	AGCTTGTTGGAGCTCATTGC	ACATGGTTGACGAAACAGCA	AT3G14390	4807772	4808297	526	exon (43) - intron - exon (162) - intron - exon (92)
Bra1112	TGGTCCTAACCAGTTTCCTGA	GCTCGTCAGAGCCATCAGA	AT3G14790	4965360	4965850	491	exon (490)
Bra1113	TTGAGGTTGTTCTTCACAAAGG	GCTCGTCAGAGCCATCAGA	AT3G14790	4965494	4965850	357	exon (356)
Bra1114	GCCTTCTTACCTCTCATTTCCA	TGAAGTGGAGGATGATGAAGG	AT3G14900	5013632	5014285	654	exon (653)
Bra1115	TGACACCACCATACTCATCTCC	TGAAGTGGAGGATGATGAAGG	AT3G14900	5013724	5014285	562	exon (561)
Bra1116	CCTTCATCATCCTCCACTTCA	TGAAGAGTTTGAGAAGATTGAGCA	AT3G14900	5014265	5014675	411	exon (410)
Bra1117	CCTTCATCATCCTCCACTTCA	CGTGGTACTATCTCTGATGAGTGTG	AT3G14900	5014265	5014728	464	exon (463)
Bra1118	CCTTCATCATCCTCCACTTCA	TGCGTCATCCTTATGATTGG	AT3G14900	5014265	5014808	544	exon (543)
Bra1119	TGCGAATTTGCATCTTTGG	CTTGTTGTGTGCTTCCATATCC	AT3G14920	5019384	5019943	560	exon (559)
Bra1120	GGCGACGATAGTGCAGTG	GGCGAGCTCTCTTTGCAG	AT3G15190	5116218	5116650	433	exon (187) - intron - exon (96)
Bra1121	GGCGACGATAGTGCAGTG	CGGGCTTCAGATTTCTTAGATT	AT3G15190	5116218	5116699	482	exon (187) - intron - exon (145)
Bra1122	GCAAAGAGAGCTCGCCAAG	CCTCAAGTGCTTCCAAGACC	AT3G15190	5116635	5117173	539	exon (80) - intron - exon (19)
Bra1123	TTGGAAGATATACTTCAAGTGATGG	TTCCCTTCATAGTCCAATCCA	AT3G15380	5193344	5193816	473	exon (159) - intron - exon (30)
Bra1124	TTGGTCATGGAGAGCAACAG	CCATCCACCCAAATCCATA	AT3G15430	5210606	5211302	697	exon (127) - intron - exon (108) - intron - exon (70)
Bra1125	CGTTGCAACCAATTTCTCG	TCTTCTTCCACCGTCGTCTC	AT3G15520	5252018	5252417	400	exon (159) - intron - exon (89)
Bra1126	CCCTGTAACATTGTGCTCCA	CAAGAACCTCAATGGCATCA	AT3G15940	5393818	5394484	667	exon (355) - intron - exon (57) - intron - exon (56)
Bra1127	CCTCCACCGGGTGTATCA	GCTCCGAGTTTGTATTTCTCCA	AT3G16760	5704251	5704992	742	exon (215) - intron - exon (86)
Bra1128	GCTCTCTTGGGCTGTGATTC	GCTCCGAGTTTGTATTTCTCCA	AT3G16760	5704337	5704992	656	exon (129) - intron - exon (86)
Bra1129	AGGCATCACAGGGTATTCATC	TGCTAAATTGCTTGGAGCTG	AT3G17420	5959656	5960243	588	exon (60) - intron - exon (130) - intron - exon (209)
Bra1130	CTGTTTCTGTTGAACCATTAGCTT	TGCTAAATTGCTTGGAGCTG	AT3G17420	5959821	5960243	423	exon (60) - intron - exon (130) - intron - exon (44)
Bra1131	AAGTATGCTGCTTGGGCAGA	ACGGCGCAGCTCATCTAA	AT3G17611	6025718	6026149	432	exon (431)
Bra1132	TGAGCATCTTGGATCAGCAG	CTTTGATTTCGCATCTGCTG	AT3G17750	6077015	6077699	685	exon (207) - intron - exon (108) - intron - exon (118)
Bra1133	CAAGCACATGACCTCCACAC	CTTTGATTTCGCATCTGCTG	AT3G17750	6077052	6077699	648	exon (170) - intron - exon (108) - intron - exon (118)
Bra1134	TCAAGTATGTCAACCAGCATGA	CTTTGATTTCGCATCTGCTG	AT3G17750	6077149	6077699	551	exon (73) - intron - exon (108) - intron - exon (118)
Bra1135	TTGCAATGTCAGCAAGTTCA	TCCAAGGTTGAGTGATTGGTC	AT3G17850	6113274	6113663	390	exon (271) - intron - exon (24)
Bra1136	TTGCAATGTCAGCAAGTTCA	CCCAGATGGTATGAAAGTATCCA	AT3G17850	6113274	6113720	447	exon (328) - intron - exon (24)
Bra1137	CGGCACATTATTGAACTTTCC	CCTGGAGATTTCTGGCTTCA	AT3G17850	6113901	6114565	665	exon (664)
Bra1138	CGGCACATTATTGAACTTTCC	CATCCTGAGTGGGAGGAAAC	AT3G17850	6113901	6114631	731	exon (730)
Bra1139	CTGGCGCTTCTTTCACAGTT	GATGATAGACGTCAAGAGCTTCC	AT3G17850	6114106	6114520	415	exon (414)
Bra1140	CTGGCGCTTCTTTCACAGTT	CCTGGAGATTTCTGGCTTCA	AT3G17850	6114106	6114565	460	exon (459)
Bra1141	CTGGCGCTTCTTTCACAGTT	CATCCTGAGTGGGAGGAAAC	AT3G17850	6114106	6114631	526	exon (525)
Bra1142	CTGGCGCTTCTTTCACAGTT	AACTCTGACCTTGCAGTATTTGC	AT3G17850	6114106	6114694	589	exon (588)
Bra1143	GTGTCAACCATCAACCTTGG	AGTTTATGCGGGCGCTATG	AT3G18060	6186195	6186573	379	exon (251) - intron - exon (43)
Bra1144	GTGTCAACCATCAACCTTGG	CGGATACAAGCATCTTCACCA	AT3G18060	6186195	6186763	569	exon (251) - intron - exon (233)
Bra1145	GGATAGGATCTTGAAAGAAGAGAGG	GCTGCCTTGAGAGCTCAATCT	AT3G18190	6233035	6233522	488	exon (487)
Bra1146	GGATAGGATCTTGAAAGAAGAGAGG	AGCACCTTAGCCCAAGCAC	AT3G18190	6233035	6233544	510	exon (509)
Bra1147	GCTGATGATATTCAACCAATCG	CACACCATCACCAGAATCCA	AT3G18780	6475544	6476095	552	exon (444) - intron - exon (29)
Bra1148	GCTGATGATATTCAACCAATCG	GGAGAGAACAGCTTGGATGG	AT3G18780	6475544	6475963	420	exon (419)	✔
Bra1149	CGTGGATTCCAGCAGCTT	CCATCCAAGCTGTTCTCTCC	AT3G18780	6475944	6476444	501	exon(44) - intron - exon (377)	✔
Bra1150	ATAAAGAGGCATCAATTCGATCA	CAAGCAGCATGAAGATTAAGGTC	AT3G18780	6476583	6477084	502	exon (143) - intron - exon (65) - 5'UTR	✔
Bra1151	AACTGCCTCTCACTCTCCAAA	AGGTCACCATGTGAGACCATAC	AT3G19120	6609748	6610095	348	exon (347)
Bra1152	TATCCTCCATTCCACTGCTG	TTGTTTCAGTGAAGATCCCAGT	AT3G19130	6611477	6612115	639	exon (58) - intron - exon (94) - intron - exon (37)
Bra1153	CAGGACTATCTGTTTGAGAATGTGT	CCTTGAGTCCATTCCAAGATG	AT3G19240	6664968	6665659	692	exon (691)
Bra1154	AATGGTGGAGTGCAGAGTTTG	CCTTGAGTCCATTCCAAGATG	AT3G19240	6665172	6665659	488	exon (487)
Bra1155	CATCTTGGAATGGACTCAAGG	CCAAGTCCCATATCACACTGAA	AT3G19240	6665639	6666205	567	exon (399) - intron - exon (73)
Bra1156	CATCTTGGAATGGACTCAAGG	CAATTGACTCATCCTTCAACAAG	AT3G19240	6665639	6666301	663	exon (399) - intron - exon (169)
Bra1157	AGCTGCTCCACAATTTCTCC	AGAATCCTGATTGCGTTTGG	AT3G19630	6820023	6820571	549	exon (152) - intron - exon (111) - intron - exon (88)
Bra1158	GCATCTTCTGTGTCTCCTTGTC	GGTTCAAGCCGTGGTTCTAC	AT3G19820	6880166	6880694	529	exon (112) - intron - exon (320)
Bra1159	TGCTTCCTCGTTACAGACCA	TCTCTTCGATTGGCACATTCT	AT3G19930	6936038	6936743	706	exon (259) - intron - exon (364)
Bra1160	CGAGCTCTTGTGTACCTTCG	TCTCTTCGATTGGCACATTCT	AT3G19930	6936201	6936743	543	exon (96) - intron - exon (364)
Bra1161	TTCTTCAAATGGCTGATGATG	GCTGACCAAGTGGACACTCA	AT3G20290	7075425	7076020	596	exon (24) - intron - exon (80) - intron - exon (127) - intron - exon (67)
Bra1162	TTCTTCAAATGGCTGATGATG	GATCCGCGTTGTTCTGAAT	AT3G20290	7075425	7076042	618	exon (46) - intron - exon (80) - intron - exon (127) - intron - exon (67)
Bra1163	CGAGCTGCTTCGTAAAGGTC	TGGCATCAGTGTAGCCTTAGTT	AT3G20330	7090623	7091019	397	exon (127) - intron - exon (151)
Bra1164	CGAGCTGCTTCGTAAAGGTC	TAATGCAGGTGATGGTCCTG	AT3G20330	7090623	7091202	580	exon (37) - intron - exon (174) - intron - exon (151)
Bra1165	ATGGAGCCTTTGCTTTATGC	CATGTCCAAAGCTTGCTTCC	AT3G20500	7159523	7160080	558	exon (71) - intron - exon (89) - intron - exon (56)
Bra1166	TGATGTGAAGACTGAAACACCTG	CCGTCTAGATGAATCCCACAA	AT3G20540	7169658	7170190	533	exon (180) - intron - exon (114)
Bra1167	CAGGAGGTTGTAGAGTTGAAGGTT	TGAGCGGTGTATTCATATTCCT	AT3G20560	7185435	7185981	547	exon (40) - intron - exon (222) - intron - exon (95)
Bra1168	ATCGCCGATTGGAAAGGTAT	TAAACGACGCCGCTTCAA	AT3G20820	7281254	7281974	721	exon (720)
Bra1169	TGACAAGGATCCCAAGAATGT	TGGGATCTTTCTGAATCTTCAAC	AT3G21290	7486860	7487210	351	exon (350)
Bra1170	GGCTCCTCTACCTATTTCTTCG	CCTGGCTCCATTGGATACTT	AT3G21420	7541581	7542125	545	exon (264) - intron - exon (110)
Bra1171	GGCTCCTCTACCTATTTCTTCG	GCTTGACCATAACCTTGTACGG	AT3G21420	7541581	7542149	569	exon (264) - intron - exon (134)
Bra1172	GGCTCCTCTACCTATTTCTTCG	GCAAACATGTTGCACCAATC	AT3G21420	7541581	7542197	617	exon (264) - intron - exon (182)
Bra1173	AACCAAACAAAGTTCCAGAGAGA	CCTGGCTCCATTGGATACTT	AT3G21420	7541649	7542125	477	exon (196) - intron - exon (110)
Bra1174	AACCAAACAAAGTTCCAGAGAGA	GCTTGACCATAACCTTGTACGG	AT3G21420	7541649	7542149	501	exon (196) - intron - exon (134)
Bra1175	AACCAAACAAAGTTCCAGAGAGA	GCAAACATGTTGCACCAATC	AT3G21420	7541649	7542197	549	exon (196) - intron - exon (182)
Bra1176	CCGTACAAGGTTATGGTCAAGC	TCTGTTGAAGAACAGTGAGAGCA	AT3G21420	7542128	7542759	632	exon (135) - intron - exon (224)
Bra1177	CCGTACAAGGTTATGGTCAAGC	GTTGATGACAAGGGCATTGG	AT3G21420	7542128	7542845	718	exon (135) - intron - exon (310)
Bra1178	CGTTCACCAGACTTCATGCT	AAGGAAGGTCACGGTTCCA	AT3G21640	7620101	7620649	549	exon (46) - intron - exon (90) - intron - exon (57)
Bra1179	TCATCCTCTCTGGTGCTTCTC	GGTACCGTTTCAAGAAACCTAAA	AT3G21670	7627256	7627981	726	exon (725)
Bra1180	CGGATTTCATGCGTGCTT	CCACTCTGGCTTCCCATAAG	AT3G23920	8643004	8643440	437	exon (58) - intron - exon (111) - intron - exon (54)
Bra1181	CGGATTTCATGCGTGCTT	CCGTAGTGCCAGTGGATTC	AT3G23920	8643004	8643673	670	exon (58) - intron - exon (111) - intron - exon (287)
Bra1182	GGATTGGAGCCTTCCAGTG	CCGTAGTGCCAGTGGATTC	AT3G23920	8643268	8643673	406	exon (28) - intron - exon (287)
Bra1183	TTTCGAACTCTACATGCACGAT	TTGCAACATAAACTCCTTGAGC	AT3G24020	8678925	8679304	380	exon (379)
Bra1184	CCTGTCCTGGCCAAGGTT	GAAAGTCTCAAAGGCTTGCAT	AT3G24190	8746383	8746860	478	exon (227) - intron - exon (120)
Bra1185	AAGCGGCGAAATGTAGTGAG	CGTTGGCTGGTCAAGGAGT	AT3G24200	8748152	8748499	348	exon (98) - intron - exon (158)
Bra1186	AAGCGGCGAAATGTAGTGAG	TTCTTCCCATTGGTGACAAG	AT3G24200	8748152	8748838	687	exon (437) - intron - exon (158)
Bra1187	TGGAGGGAATATTGCATTGAG	CCCATCAATATCTCCAAGAGAAG	AT3G24660	9004822	9005441	620	exon (199) - intron - exon (334)
Bra1188	TGTACAAAGCAAAGCCACTTG	GCATTAGGAGCAGGAAGAGG	AT3G25560	9279898	9280446	549	exon (342) - intron - exon (113)
Bra1189	TCAGTTCCATATGAAGGCGTAA	TTGAATCTTCGTGAGGTCTTGA	AT3G25840	9453551	9454108	558	exon (153) - intron - exon (115) - intron - exon (131)
Bra1190	TGGAGCTTGTGGATTATGTGA	TTACCATAGATCCGATGGAGAAT	AT3G26020	9514781	9515141	361	exon (360)
Bra1191	GATGTTTAAGCAGATACTTGGGAAG	TGAACCATAAACCTCCCGTAG	AT3G26030	9517740	9518432	693	exon (692)
Bra1192	GGGAGGTTTATGGTTCATCG	TATAAAGCCCGTTCCGCTAC	AT3G26030	9518416	9518974	559	exon (452) - intron - exon (20)
Bra1193	TCGCCGAGTTTCTTGAAGTT	TATAAAGCCCGTTCCGCTAC	AT3G26030	9518507	9518974	468	exon (361) - intron - exon (20)
Bra1194	CAAGCTTTGAAGTGAATCAACC	AAAGGTTGGATCACACTAGGATTC	AT3G26040	9520435	9521053	619	exon (618)
Bra1195	GCTGTTTCAGCTCTTATATGGAAA	AAAGGTTGGATCACACTAGGATTC	AT3G26040	9520470	9521053	584	exon (583)
Bra1196	TGGTAATGTAGCTCGCCAAC	AATGATTGCTGGATGGGATG	AT3G26340	9650658	9651283	626	exon (25) - intron - exon (104) - intron - exon (101) - intron - exon (66)
Bra1197	TGGTAATGTAGCTCGCCAAC	GAATCTCTGTTTCAGGAGCTTCA	AT3G26340	9650658	9651362	705	exon (104) - intron - exon (104) - intron - exon (101) - intron - exon (66)
Bra1198	TTGCAGAAGCGCAAAGAAG	TCCCAAAGATCATAGTTAGGGAAA	AT3G26370	9659136	9659707	572	exon (164) - intron - exon (326)
Bra1199	TCTTGGCGCTTACGCTTG	AACAACTTCTCAGCATTATGGACA	AT3G26560	9750192	9750631	440	exon (25) - intron - exon (323)
Bra1200	TCTTGGCGCTTACGCTTG	TTCTCAGGTCCATGGTGTTTC	AT3G26560	9750192	9750701	510	exon (95) - intron - exon (323)
Bra1201	GCGAATCAGCTTGGTTCTCT	CAGGATTCTCATTATCCCTCTCC	AT3G26600	9770417	9770969	553	exon (552)
Bra1202	TGCTTTGTGATGATTTCTCCA	CTCGAGAAACATCAGGAGGTG	AT3G26730	9824892	9825330	439	exon (438)
Bra1203	TGCTTTGTGATGATTTCTCCA	TTGTCCTTCAGGTCTTTGGTG	AT3G26730	9824892	9825574	683	exon (682)
Bra1204	GTCTGCCCAAACAGCCTTC	TTGCTCAATTTGCAACAACTG	AT3G26935	9933292	9934015	724	exon (73) - intron - exon (234) - intron - exon (242)
Bra1205	CCGTGAACCTCCTCATGC	GTTTCTTACCTTTCAAGCAATCAA	AT3G27230	10054294	10054887	594	exon (593)
Bra1206	GGACTTGAGAACCGACCATT	TGCTCAATGATGAAGCTGTTG	AT3G27240	10056174	10056780	607	exon (56) - intron - exon (66) - intron - exon (86)
Bra1207	CAACAGCTTCATCATTGAGCA	GGCAGCTGAAATCGAGGT	AT3G27240	10056760	10057243	484	exon (163) - intron - exon (72) - intron - exon (81)
Bra1208	AGCTCTGCACAGATTGATACTGA	GTCCCTAAGTCCATGGGATG	AT3G27260	10068489	10069075	587	exon (586)
Bra1209	TGCACCTGAGCAATTACCAA	CAATCGATTTCACCTTCTTCC	AT3G27260	10071917	10072402	486	exon (485)
Bra1210	CGTTCACCGACGTGATTATG	CCTTCTGGTGCATCTTCTGG	AT3G27925	10366872	10367363	492	exon (48) - intron - exon (153) - intron - exon (69)	✔	✔			✔
Bra1211	AGTCTCCCGTAACCATCACG	CCTTCTGGTGCATCTTCTGG	AT3G27925	10366904	10367363	460	exon (48) - intron - exon (153) - intron - exon (37)
Bra1212	CCTCTGTTTCTGTCCACCTGA	GATGATGCTGATGCTGATCC	AT3G28860	10870578	10871060	483	exon (482)
Bra1213	CGGATTCAGTTGCACCATC	GATGATGCTGATGCTGATCC	AT3G28860	10870697	10871060	364	exon (363)
Bra1214	AATGGGCACACAAGATCCA	TGCAGCCAATCCTACACTCTC	AT3G29240	11192282	11192646	365	exon (364)
Bra1215	TTGATTGGAACCTTGGATGG	CGGTCACTGCTAAACTTGAATG	AT3G29320	11256951	11257529	579	exon (125) - intron - exon (201) - intron - exon (59)
Bra1216	GGATCCTCGGTTCAAGATGA	CCCTCGGTTCCATGTCAA	AT3G42170	14323385	14323788	404	exon (403)
Bra1217	AGGACCGGACGCTCAACT	TCGATACCAACCATTTGTGG	AT3G44990	16447155	16447499	345	3'UTR (124) - exon (344)
Bra1218	GTTCCAAATCTCTTTGGCATACT	GATCCTCGGTTCGAAGAGG	AT3G46970	17301649	17302052	404	exon (182) - intron - exon (102)
Bra1219	CGTGGATACGCTTAACTTGTATG	AAGGCTGAGTTATTCGCAGAC	AT3G46970	17303210	17303619	410	exon (183) - intron - exon (144)
Bra1220	TCACACCAGTCACACGCTCT	AAGGCTGAGTTATTCGCAGAC	AT3G46970	17303258	17303619	362	exon (183) - intron - exon (96)
Bra1221	CAAGCTTGTGAAGACATTCCA	GCTAGGACCGCCAAGAAAC	AT3G47430	17480857	17481280	424	exon (128) - intron - exon (84)
Bra1222	GGTTCACACTTCCTGGGTTC	GATTCCTCACCGGTTCTTCC	AT3G47470	17493963	17494712	750	exon (148) - intron - exon (149) - intron - exon (146)
Bra1223	TGCCTGGACGAACCATTT	GATTCCTCACCGGTTCTTCC	AT3G47470	17494262	17494712	451	exon (148) - intron - exon (75)
Bra1224	TGCCTGGACGAACCATTT	GGTTCTCGGGTCGGATCT	AT3G47470	17494262	17494811	550	5'UTR (38) - exon (247) - intron - exon (75)
Bra1225	CCAATCTGATCACCACCACA	TTGGCTGCTAACAGCAATCT	AT3G48000	17717757	17718306	550	exon (129) - intron - exon (138) - intron - exon (91)
Bra1226	GCTGTTAGCAGCCAATCCA	TGGAAAGTTGGTCCTGCTCT	AT3G48000	17718292	17718708	417	exon (102) - intron - exon (90) - intron - exon (59)
Bra1227	GCTGTTAGCAGCCAATCCA	GATGGGCGGATAAGATTCAT	AT3G48000	17718292	17718836	545	exon (230) - intron - exon (90) - intron - exon (59)
Bra1228	TTCATGGCCCATAAGAGTCC	ACTGGAGTGCCTGGTCAGAG	AT3G48150	17780510	17781024	515	exon (514)
Bra1229	TGATGCAGCAAGACTCAGGT	ACTGGAGTGCCTGGTCAGAG	AT3G48150	17780623	17781024	402	exon (401)
Bra1230	TCCCTGAGAATGATGAGGAAG	GCTATACCGCAACGTCCTTC	AT3G48350	17906635	17907282	648	exon (100) - intron - exon (185)
Bra1231	CTCAAGTCCACCATTTGGAA	CAACAATCCTCTTGTCCCATT	AT3G48425	17932825	17933292	468	exon (127) - intron - exon (144)
Bra1232	CTCAAGTCCACCATTTGGAA	ACATTTAAGTCGCCACACCA	AT3G48425	17932825	17933347	523	exon (127) - intron - exon (199)
Bra1233	GCAGGGACAGCTTTGTTAGTG	CAACAATCCTCTTGTCCCATT	AT3G48425	17932883	17933292	410	exon (69) - intron - exon (144)
Bra1234	GCAGGGACAGCTTTGTTAGTG	ACATTTAAGTCGCCACACCA	AT3G48425	17932883	17933347	465	exon (69) - intron - exon (199)
Bra1235	GCCCGGAAGCTAAGCTAGG	TCTGAACAGCTTCAGCCAAA	AT3G48530	17987626	17988190	565	exon (137) - intron - exon (45)
Bra1236	CAGCACAGCAACATTGTCAAG	CCACGGAGAATCTGGTAAAGA	AT3G48750	18072485	18072830	346	exon (19) - intron - exon (121) - intron - exon (26)
Bra1237	TGGACTGGCCAGAGCATT	TCTCCAGGAAATAAGGGCTTT	AT3G48750	18072930	18073365	436	exon (48) - intron - exon (131)
Bra1238	CCTCAGTCACTAAGCTCTTGATTC	TGAGTTCATGGAACGACACA	AT3G48870	18122776	18123134	359	exon (358)
Bra1239	GAAGCTCTTTCTTGCCTTGG	ATCATCGCGCTGCTCTTCT	AT3G49080	18194518	18195153	636	exon (93) - intron - exon (81) - intron - exon (73)
Bra1240	TTAACAGTGCACTTAATATCCCAAC	GATCGAGCATTTGGAGACCT	AT3G49080	18195078	18195496	419	exon (418)
Bra1241	TTGTTAATGGATACTTGTTTCAAGG	ACTCTTTCGCCTTTGCCTCT	AT3G49240	18257358	18257772	415	exon (414)
Bra1242	CAAGATAATCAGCTGCAATCCA	GCCATGGACGAAGAATGTTT	AT3G49500	18349285	18349972	688	exon (687)
Bra1243	TCACATCTTCCCAGTGTGATTT	AATTGCAGACAGGCCAAGAG	AT3G49640	18401014	18401388	375	exon (134) - intron - exon (86)
Bra1244	TCCATGGAGCTTCAACAATCT	CGATTGCGTTCAGCGTTT	AT3G49790	18468316	18468836	521	exon (520)
Bra1245	TTTGAGCTATTTGACACTGATGG	CTCGGTCTGCTTCTTCAACC	AT3G50360	18674744	18675343	600	exon (64) - intron - exon (28) - intron - exon (153) - intron - exon (100)
Bra1246	CCTCCAAACTGTCCAACAGG	TGTGAAGCAGAAGCAGAAGC	AT3G50370	18677295	18677977	683	exon (450) - intron - exon (154)
Bra1247	TGAACGCCAGGAATAGCAC	TGTGAAGCAGAAGCAGAAGC	AT3G50370	18677352	18677977	626	exon (393) - intron - exon (154)
Bra1248	CAGGTCGTAGGTGGACCAGA	TGTGAAGCAGAAGCAGAAGC	AT3G50370	18677451	18677977	527	exon (294) - intron - exon (154)
Bra1249	TGATCATTTGGTTTGAGTTGTG	TGTGAAGCAGAAGCAGAAGC	AT3G50370	18677608	18677977	370	exon (137) - intron - exon (154)
Bra1250	TGATCATTTGGTTTGAGTTGTG	CTGTTGAGAATGGTGCCAAC	AT3G50370	18677608	18678314	707	exon (137) - intron - exon (132) - intron - exon (273)
Bra1251	GCTTCTGCTTCTGCTTCACA	CTGTTGAGAATGGTGCCAAC	AT3G50370	18677958	18678314	357	exon (132) - intron - exon (138)
Bra1252	GCTTCTGCTTCTGCTTCACA	CAGCTTGATGAAGCCATGAAA	AT3G50370	18677958	18678360	403	exon (178) - intron - exon (138)
Bra1253	TTCTATGACCCAGGTGAATCAG	AACTCTGCATTCCACTGTCG	AT3G50910	18920834	18921359	526	exon (120) - intron - exon (30)	✔
Bra1254	CGACAGTGGAATGCAGAGTT	AATGTAAGACCATGCCAATGC	AT3G50910	18921340	18921954	615	exon (412) - intron - exon (110)
Bra1255	GATGGCCTCAGAGGATGAGA	CAGCCACGAGAAGATGAAAG	AT3G51140	18998814	18999314	501	exon (389) - intron - exon (28)
Bra1256	CACAAACCCAGTGTTGATGC	CAGCCACGAGAAGATGAAAG	AT3G51140	18998875	18999314	440	exon (328) - intron - exon (28)
Bra1257	CTTGCTGCAACATCAACCAC	ATCTCACGTCGCTGTCTCCT	AT3G51160	19007540	19008006	467	exon (466)
Bra1258	AGTATGGTGCCCACTCAGCTA	TGTGAAGAGAACTGCGAAATG	AT3G51550	19118299	19118767	469	exon (468)	✔	✔	✔
Bra1259	AGTCAGTTGCTGCCGTCTG	TGTGAAGAGAACTGCGAAATG	AT3G51550	19118417	19118767	351	exon (350)
Bra1260	GAGGCATAACTTCCTGTTGTGTT	CTGAGCCTGAAGCTGATGTG	AT3G51550	19119024	19119522	499	exon (498)
Bra1261	CACATCAGCTTCAGGCTCAG	GCTCAATGTTGGAGGGAATG	AT3G51550	19119503	19119881	379	exon (378)
Bra1262	CTCCTCCACAACACATCTTGA	GCTTGGAAGATGGAGACCTG	AT3G51950	19278910	19279595	686	exon (126) - intron - exon (186) - intron - exon (68) - intron - exon (45)
Bra1263	CAGGTCTCCATCTTCCAAGC	TGAAAGCCAAGAAAGAGTTAGGTC	AT3G51950	19279576	19280244	669	exon (511) - intron - exon (58)
Bra1264	GACCTAAGAAGCTCGATTCTGC	TGAAAGCCAAGAAAGAGTTAGGTC	AT3G51950	19279836	19280244	409	exon (408)
Bra1265	GACCTAAGAAGCTCGATTCTGC	CATGGGTCTTCTCCTTCTTCA	AT3G51950	19279836	19280333	498	exon (497)
Bra1266	GACCTAAGAAGCTCGATTCTGC	CAACCTCTCTGTACACAAGACAACA	AT3G51950	19279836	19280511	676	5'UTR (104) - exon (675)
Bra1267	GTTGAATAAGCTGGAACATACCTG	GGAGAACCTTCCTCCAAACC	AT3G52640	19515322	19515828	507	exon (200) - intron - exon (20)
Bra1268	GTTGAATAAGCTGGAACATACCTG	TTCGTTGAAGAGCTTCTAACCTG	AT3G52640	19515322	19515948	627	exon (320) - intron - exon (20)
Bra1269	GTTGAATAAGCTGGAACATACCTG	CTCTGGGATCCATCCATGTC	AT3G52640	19515322	19515977	656	exon (349) - intron - exon (20)
Bra1270	CATTGATTACAATGGATACACCTGA	TCAGTCACATAGTCCCACCAG	AT3G52850	19588467	19589004	538	exon (537)
Bra1271	GGCTCAGGATCCATTGCT	TACATGTTGGCTGGTGCTTC	AT3G52910	19617414	19617874	461	exon (130) - intron - exon (33)
Bra1272	CTCCATTGCCTTAGGACTGC	GAGGACACATTGAGAGAAACTGC	AT3G53500	19834803	19835421	619	exon (52) - intron - exon (102) - intron - exon (69)
Bra1273	TCATCGGAACCTAAGATTACTCAA	ACATTCCAGCTTACTCCATCAA	AT3G53580	19865181	19865864	684	exon (152) - intron - exon (71) - intron - exon (58) - intron - exon (122)
Bra1274	TCAATTCAGATGGTAGTGAACCA	ACATTCCAGCTTACTCCATCAA	AT3G53580	19865308	19865864	557	exon (25) - intron - exon (71) - intron - exon (58) - intron - exon (122)
Bra1275	TGATGCTTCAAGAAGGGTATGA	ACTCCGTGCACAACCACTC	AT3G53700	19901261	19901709	449	exon (448)
Bra1276	TGATGCTTCAAGAAGGGTATGA	CCCATCGATGAGTGTGTTGT	AT3G53700	19901261	19901844	584	exon (583)
Bra1277	TGATGCTTCAAGAAGGGTATGA	TCATTTGATCCATGAGCTGAG	AT3G53700	19901261	19901896	636	exon (635)
Bra1278	TGATGCTTCAAGAAGGGTATGA	TGTCAGGTTTCTGTCCTTCCA	AT3G53700	19901261	19901920	660	exon (659)
Bra1279	TGATGCTTCAAGAAGGGTATGA	TGTCACCTCCTCTGCAGAAAT	AT3G53700	19901261	19901968	708	exon (707)
Bra1280	GAGTGGTTGTGCACGGAGT	ACTGCTTCACGGATTGGTC	AT3G53700	19901691	19902302	612	exon (611)
Bra1281	TGGAAGGACAGAAACCTGACA	ACTGCTTCACGGATTGGTC	AT3G53700	19901900	19902302	403	exon (402)
Bra1282	TTTCTGCAGAGGAGGTGACA	ACTGCTTCACGGATTGGTC	AT3G53700	19901949	19902302	354	exon (353)
Bra1283	CGAGAGGAGAAGAAACTACACACC	AATTGTCCACTGCGCTATGA	AT3G54090	20029385	20029757	373	exon (372)
Bra1284	CGAGAGGAGAAGAAACTACACACC	TCTACCACATTGATGGAACATAAAC	AT3G54090	20029385	20029836	452	exon (451) - 3'UTR (1)
Bra1285	GCTCTCTTGAACACCGAAGG	GCTCCTCTGCTTGTGGAACT	AT3G54260	20085227	20085961	735	exon (152) - intron - exon (150) - intron - exon (194)
Bra1286	TCTTGAAGCTGGATGCAGAA	GCTGCAAGTTCTATCCACGA	AT3G54280	20097811	20098204	394	exon (165) - intron - exon (65)
Bra1287	TCTTGAAGCTGGATGCAGAA	GCAGCAGCTTTGAAATGACTC	AT3G54280	20097811	20098288	478	exon (165) - intron - exon (149)
Bra1288	AACCGATCTCCAAACAAATCA	TCAGGAAACTTTAGCACCATTG	AT3G54300	20109672	20110055	384	exon (118) - intron - exon (165)
Bra1289	AACCGATCTCCAAACAAATCA	AGGGTTTGATATATAGCTTTGTTGC	AT3G54300	20109672	20110117	446	exon (180) - intron - exon (165)
Bra1290	CACGTTTAAGAATCGGGTTGT	TCGAATTGGGTGTTCCTTACTC	AT3G54640	20224399	20224766	368	exon (53) - intron - exon (66) - intron - exon (63)
Bra1291	TGAAACAGTCTTCCTACCTTCTCC	GTGGTGTATCATCTTGGTCAGG	AT3G54760	20270517	20271001	485	exon (484)
Bra1292	CAGGACATCAGCCTTTCGTT	GTGGTGTATCATCTTGGTCAGG	AT3G54760	20270556	20271001	446	exon (445)
Bra1293	TGGAGCTGGAGTTGCTGTTA	AGATCAGCTTTGTTACCAACCA	AT3G54840	20319821	20320271	451	exon (75) - intron - exon (62)
Bra1294	CTCTGGTGCTCAACAAATGC	AGCCACGACCAGCTTACCT	AT3G54890	20340056	20340768	713	exon (37) - intron - exon (103) - intron - exon (172)
Bra1295	CTCTGGTGCTCAACAAATGC	CGTATCAGAATGGCTGCTCA	AT3G54890	20340056	20340802	747	exon (71) - intron - exon (103) - intron - exon (172)
Bra1296	GAGCCTTAACCCAGTTTCCA	AGCCACGACCAGCTTACCT	AT3G54890	20340177	20340768	592	exon (37) - intron - exon (103) - intron - exon (51)
Bra1297	GAGCCTTAACCCAGTTTCCA	CGTATCAGAATGGCTGCTCA	AT3G54890	20340177	20340802	626	exon (71) - intron - exon (103) - intron - exon (51)
Bra1298	GGGAGCAATGTGGAGAATTT	TCTTGCAGCCTTAGTTGGAA	AT3G55070	20409068	20409726	659	exon (185) - intron - exon (123) - intron - exon (32)
Bra1299	CGCCTTGAAGAATTCCTTGT	TTCTGCTTCTTACATTCACATGG	AT3G55240	20473978	20474691	714	exon (22) - intron - exon (106) - intron - exon (43)
Bra1300	TGGAATGTCTCACAGAGGAAGA	CAACATCAGTACAATACTGGGAAGA	AT3G55410	20542772	20543253	482	exon (481)
Bra1301	TGGAATGTCTCACAGAGGAAGA	AAGATGGGAGCACTCAAAGC	AT3G55410	20542772	20543278	507	exon (506)
Bra1302	TGGAATGTCTCACAGAGGAAGA	GCATGAACAACAGCCTCAAC	AT3G55410	20542772	20543317	546	exon (545)
Bra1303	TGGAATGTCTCACAGAGGAAGA	TCATTATGCCCGAACCTACG	AT3G55410	20542772	20543404	633	exon (632)
Bra1304	TCCCAGTATTGTACTGATGTTGC	TTCATTGAGGATGGTGTTAACCT	AT3G55410	20543232	20543683	452	exon (212) - intron - exon (120)
Bra1305	TCCCAGTATTGTACTGATGTTGC	GCACGTTGTTCATAAACTTTCTTC	AT3G55410	20543232	20543967	736	exon (212) - intron - exon (227) - intron - exon (102)
Bra1306	GCTTTGAGTGCTCCCATCTT	TTCATTGAGGATGGTGTTAACCT	AT3G55410	20543259	20543683	425	exon (185) - intron - exon (120)
Bra1307	GCTTTGAGTGCTCCCATCTT	GCACGTTGTTCATAAACTTTCTTC	AT3G55410	20543259	20543967	709	exon (185) - intron - exon (227) - intron - exon (102)
Bra1308	GTTGAGGCTGTTGTTCATGC	TTCATTGAGGATGGTGTTAACCT	AT3G55410	20543298	20543683	386	exon (146) - intron - exon (120)
Bra1309	GTTGAGGCTGTTGTTCATGC	GCACGTTGTTCATAAACTTTCTTC	AT3G55410	20543298	20543967	670	exon (146) - intron - exon (227) - intron - exon (102)
Bra1310	CGTAGGTTCGGGCATAATGA	GCACGTTGTTCATAAACTTTCTTC	AT3G55410	20543385	20543967	583	exon (59) - intron - exon (227) - intron - exon (102)
Bra1311	GATGGATCAAGCATTGTGGA	AGCCTCAACTTTGCCTTAGC	AT3G55800	20710538	20711210	673	exon (192) - intron - exon (101) - intron - exon (72) - intron - exon (68)
Bra1312	CTATGCATCATGTTCTAGGCTTG	ACCACTCCACCAAACAGACC	AT3G55830	20715939	20716593	655	exon (330) - intron - exon (57)
Bra1313	GGCTTCCATATCCCTCGTAA	TGAGCCTATAGTCCGTGTCCA	AT3G55970	20768874	20769241	368	exon (367)
Bra1314	TTTCGAGTCGTGGCTTCAC	TCCTACTTGGAGAGGAAACATAAGA	AT3G55980	20777687	20778138	452	exon (451)
Bra1315	TTTCGAGTCGTGGCTTCAC	TCTTATTCAGCTCTTCTCCTTTCA	AT3G55980	20777687	20778390	704	exon (703)
Bra1316	AATGCTTCAACTGGCTCTGC	TCTTATTCAGCTCTTCTCCTTTCA	AT3G55980	20777802	20778390	589	exon (588)
Bra1317	CGGATCATGGCAGAACAGA	TCTTATTCAGCTCTTCTCCTTTCA	AT3G55980	20777951	20778390	440	exon (439)
Bra1318	AGCTTCTCCTTCACCCTCAA	AAGCCGATGTTGTTTCCATC	AT3G56190	20846156	20846646	491	exon (44) - intron - exon (48) - intron - exon (81) - intron - exon (43)
Bra1319	ACGAGGAGTATCGAGGTCATTT	CAACGGTTCCAGAGAGCAAC	AT3G56310	20885033	20885549	517	exon (43) - intron - exon (91) - intron - exon (59) - intron - exon (56)
Bra1320	ACGAGGAGTATCGAGGTCATTT	TTGTGCTGCCACAAATCTCT	AT3G56310	20885033	20885639	607	exon (43) - intron - exon (91) - intron - exon (59) - intron - exon (146)
Bra1321	TTGGTTGTGATGTAAGAAACATGA	CAACGGTTCCAGAGAGCAAC	AT3G56310	20885161	20885549	389	exon (77) - intron - exon (59) - intron - exon (56)
Bra1322	TTGGTTGTGATGTAAGAAACATGA	TTGTGCTGCCACAAATCTCT	AT3G56310	20885161	20885639	479	exon (77) - intron - exon (59) - intron - exon (146)
Bra1323	GATCAAACCACCACCGACTC	TTAGTGTCGAAGTCAAGAAGAAGAA	AT3G56430	20923881	20924477	597	exon (32) - intron - exon (107)
Bra1324	TGGCTTTCTCTTGTGCTCCT	CGTCAAGCCTCCCAGTGT	AT3G56470	20935362	20935780	419	exon (418)
Bra1325	TTGTACATAACCTTGTCAAATTCCA	GGGATATGAGCAAATACAACGTG	AT3G56590	20966977	20967554	578	exon (577)
Bra1326	CGTGGATGGCATCATAATCA	GGAGCTCTTGTGCAATGGA	AT3G56750	21018886	21019567	682	exon (223) - intron - exon (103) - intron - exon (36)
Bra1327	GGAACAAGGAGTTTAAAGAAGCTG	AACCCAAATCAAGAGCCAAG	AT3G56940	21076931	21077472	542	exon (136) - intron - exon (65) - intron - exon (50)	✔
Bra1328	GGAACAAGGAGTTTAAAGAAGCTG	TGGGTAACATTGGAACTCAGG	AT3G56940	21076931	21077615	685	exon (136) - intron - exon (65) - intron - exon (193)
Bra1329	CAGGTCCAAGCCAATACACA	CCCTGAGATTGGGAAAGGAC	AT3G56950	21078678	21079055	378	exon (217) - intron - exon (72)
Bra1330	TCCCAGACCTAACCCTCCTAA	ACGAGGTCGTTGCTTGGAT	AT3G57150	21155223	21155672	450	exon (449)
Bra1331	TCCCAGACCTAACCCTCCTAA	AACGTCCGTACCGGTCACTA	AT3G57150	21155223	21155793	571	exon (570)
Bra1332	TCCCAGACCTAACCCTCCTAA	TCACTCCAGCCATCGACAC	AT3G57150	21155223	21155852	630	exon (629)
Bra1333	TGGCTTATGCTGGACATACAA	TTGCCATCAATGGCTGAGTA	AT3G57220	21175531	21176015	485	exon (77) - intron - exon (116) - intron - exon (100)
Bra1334	GAATCAATCTTGGCATCAAGC	CAAACTAGTGCTCCACACTTGC	AT3G57290	21197000	21197717	718	exon (204) - intron - exon (143) - intron - exon (95)
Bra1335	GCAGCAAGTGTGGAGCACTA	TTCTGGTGCTGCTGATTATCTT	AT3G57290	21197693	21198427	735	exon (163) - intron - exon (122) - intron - exon (40)
Bra1336	AAGATAATCAGCAGCACCAGAA	ACGAACATGGTTGATTACGC	AT3G57290	21198406	21198920	515	exon (67) - intron - exon (155) - intron - exon (86)
Bra1337	CATGGATGGAAACAAAGACG	ATTCCTCCACCACCGAATC	AT3G57340	21219174	21219845	672	exon (671)
Bra1338	TGCGGGTGAGATGAGTCAC	TGTTGTAGATTTGCTTGGAAGG	AT3G57430	21256068	21256427	360	exon (359)
Bra1339	TGCGGGTGAGATGAGTCAC	TGCAGCTTGTAGCCACTCAG	AT3G57430	21256068	21256529	462	exon (461)
Bra1340	CGCTGAGAAGAGTAAGCTCCA	TGTCAAGGTGCTGGTTGGT	AT3G57520	21289112	21289774	663	exon (163) - intron - exon (89) - intron - exon (229)
Bra1341	AGCGGCTTAGAAACGCTGA	TCTTGTTCTTCCCGGTGCT	AT3G57550	21308613	21309160	548	exon (106) - intron - exon (46) - intron - exon (94) - intron - exon (52)
Bra1342	CCTCAATGAAACAATGGAAGAA	TTTCACTTCTTGGCATCTCG	AT3G57600	21332854	21333573	720	exon (719)
Bra1343	GGTAAAGGCGGTCCACAAA	TTTCACTTCTTGGCATCTCG	AT3G57600	21332889	21333573	685	exon (684)
Bra1344	AATGTAATGAATGGGCACACC	TGGATTTGCATCACTTAATCTCA	AT3G57610	21334558	21335066	509	exon (142) - intron - exon (131)
Bra1345	AATGTAATGAATGGGCACACC	GCACTACAACTGGTCGTCCTC	AT3G57610	21334558	21335139	582	exon (215) - intron - exon (131)
Bra1346	CCATTGAGCCAAGCTACTCC	CCCAAGAAGAATACACATTCACG	AT3G57890	21439843	21440559	717	exon (302) - intron - exon (105) - intron - exon (95)
Bra1347	AAGTGCATGACTGGCTTCTG	CCCAAGAAGAATACACATTCACG	AT3G57890	21439916	21440559	644	exon (229) - intron - exon (105) - intron - exon (95)
Bra1348	AATCGAGGGAGTCTCCAAGA	CCCAAGAAGAATACACATTCACG	AT3G57890	21440079	21440559	481	exon (66) - intron - exon (105) - intron - exon (95)
Bra1349	GTTGGCATGAATGGGAGAGT	GCTCATTCCCATCTTTGTCC	AT3G58050	21494175	21494569	395	exon (245) - intron - exon (34)
Bra1350	TGGGTCAGATGCAAGATGC	CAGCATATCTCTCATACATGCCTTT	AT3G58180	21544745	21545289	545	exon (85) - intron - exon (47) - intron - exon (236)
Bra1351	TGGGTCAGATGCAAGATGC	CGTGACGTAGAAGGGCACTA	AT3G58180	21544745	21545379	635	exon (85) - intron - exon (137) - intron - exon (236)
Bra1352	TTCTTAATGATATGTCTTTGCATCC	CAGCATATCTCTCATACATGCCTTT	AT3G58180	21544790	21545289	500	exon (40) - intron - exon (47) - intron - exon (236)
Bra1353	TTCTTAATGATATGTCTTTGCATCC	CGTGACGTAGAAGGGCACTA	AT3G58180	21544790	21545379	590	exon (40) - intron - exon (137) - intron - exon (236)
Bra1354	ATGGCTTGCCTTCTTCACAT	AGCCAAAGACCTAGAATCAGGA	AT3G58490	21633803	21634302	500	exon (45) - intron - exon (104) - intron - exon (82)
Bra1355	CCTGATTCTAGGTCTTTGGCTTA	GGTGGAATTGGCTGTACGTT	AT3G58490	21634282	21634680	399	exon (67) - intron - exon (116) - intron - exon (37)
Bra1356	TTTCTCCTTCCTTTAAGCTGTAATC	AACAAATGGGCATGGGAAG	AT3G58600	21669177	21669799	623	exon (155) - intron - exon (32) - intron - exon (91) - intron - exon (88)
Bra1357	TGTTGTTCCATTTCTTCTGCTG	AACAAATGGGCATGGGAAG	AT3G58600	21669224	21669799	576	exon (155) - intron - exon (32) - intron - exon (91) - intron - exon (41)
Bra1358	GCATGTCGAACACGACCA	AACAAATGGGCATGGGAAG	AT3G58600	21669431	21669799	369	exon (155) - intron - exon (32) - intron - exon (18)
Bra1359	CGTCGGAGAAGAAGCTATCG	CCAAAGCAACCAGTGTCG	AT3G58700	21711754	21712477	724	exon (106) - intron - exon (43) - intron - exon (160)
Bra1360	GTCTCACCAGAGCCTCCAAG	CCAAAGCAACCAGTGTCG	AT3G58700	21711841	21712477	637	exon (19) - intron - exon (43) - intron - exon (160)
Bra1361	TTGATCCGGCTTCAATGG	TTCTTGAATGGCTTAGATACCAGA	AT3G59040	21822790	21823157	368	exon (367)
Bra1362	ATTCCACTTCCCATCCACAT	AAGCCGTGCAGCTGAAGTT	AT3G59060	21828648	21829013	366	exon (37) - intron - exon (66) - intron - exon (88)
Bra1363	CACTACGGGCATTAGGAGGA	CTCTTCCTCCATGCCCAATA	AT3G59380	21945160	21945756	597	exon (91) - intron - exon (404)
Bra1364	AAGCTGACGTCTTTAACAATTCC	CTCTTCCTCCATGCCCAATA	AT3G59380	21945217	21945756	540	exon (34) - intron - exon (404)
Bra1365	GAAACCAGCAACGAGCTGTA	GCGCAAAGCTAATGGGAAG	AT3G59520	21992086	21992549	464	exon (463)
Bra1366	GAAACCAGCAACGAGCTGTA	AGCTTGTGGAACAATGATCG	AT3G59520	21992086	21992593	508	exon (507)
Bra1367	GAAACCAGCAACGAGCTGTA	CACGAAATGGCGTAACCAAC	AT3G59520	21992086	21992643	558	exon (557)
Bra1368	TCTCAAGTTGGATTGAGTTACGA	GCGCAAAGCTAATGGGAAG	AT3G59520	21992162	21992549	388	exon (387)
Bra1369	TCTCAAGTTGGATTGAGTTACGA	AGCTTGTGGAACAATGATCG	AT3G59520	21992162	21992593	432	exon (431)
Bra1370	TCTCAAGTTGGATTGAGTTACGA	CACGAAATGGCGTAACCAAC	AT3G59520	21992162	21992643	482	exon (481)
Bra1371	TCTCAAGTTGGATTGAGTTACGA	TCAGACAACTTCCACTCCACTAA	AT3G59520	21992162	21992863	702	exon (701)
Bra1372	CGGTAAGGTGATGCTCCAAA	TGCAAGTTGTTCAATGGTTTG	AT3G59910	22130793	22131422	630	exon (629)
Bra1373	CATGTCACGGCAACCTCTTT	TTCACTGAATGGGCTCTCAA	AT3G59910	22131379	22132016	638	exon (360) - intron - exon (197)
Bra1374	GCCCATTCAGTGAACTTCTGA	TGGGAACTTGCTGAGAGATTG	AT3G59910	22132003	22132691	689	exon (263) - intron - exon (86)
Bra1375	GTTCTTGCGTATGGCTGGTT	CCCAATAGCTGATTTGTCCA	AT3G59970	22152175	22152594	420	exon (33) - intron - exon (165)
Bra1376	CCATGGTCTGAATTAGATGGACT	CAGACTTTGAAACTGGCTGGA	AT3G59970	22153469	22154068	600	exon (138) - 3'UTR (138) - exon (250) - 3'UTR (250)
Bra1377	ATCGCTACCATCGAAAGCAT	CTTCACAGAGCCGTGAGGA	AT3G60030	22165962	22166574	613	exon (201) - intron - exon (325)
Bra1378	AGTGCAGCTGGAAGTTGGTT	GTCCTGACTATGGTCACTTAGCC	AT3G60190	22245361	22245935	575	exon (65) - intron - exon (120) - intron - exon (71) - intron - exon (56)
Bra1379	AGTGCAGCTGGAAGTTGGTT	CTGCAACATCCTTGGGTTG	AT3G60190	22245361	22246041	681	exon (171) - intron - exon (120) - intron - exon (71) - intron - exon (56)
Bra1380	GCTGGGAGAAGGCTCTACCT	AATGTGCTCAATGGGCTGA	AT3G60750	22455759	22456269	511	exon (19) - intron - exon (405)
Bra1381	CTCATCAATGCGGGTAAGGT	CCGTCGTCTATTCCACGATT	AT3G60860	22487037	22487563	527	exon (374) - intron - exon (47)
Bra1382	TGGTATTGCTGCGTTTGTTC	TGTCATGGGTCCTAGCTCTTG	AT3G60860	22490338	22491039	702	exon (309) - intron - exon (156)
Bra1383	CAAGAGCTAGGACCCATGACA	CATTTCAGGTTCTTCTCAAATGAT	AT3G60860	22491019	22491392	374	exon (373)
Bra1384	TCTGTTGAACCTCTGCTTGAA	CAAGTAGAGCAACAACAACAGCA	AT3G61050	22598823	22599433	611	exon (96) - intron - exon (119) - intron - exon (94)
Bra1385	CGTAGCACCAAAGATTGAAGG	CGCAAGTTGAAAGATAACACG	AT3G61050	22598900	22599390	491	exon (19) - intron - exon (119) - intron - exon (51)
Bra1386	CGTAGCACCAAAGATTGAAGG	CAAGTAGAGCAACAACAACAGCA	AT3G61050	22598900	22599433	534	exon (19) - intron - exon (119) - intron - exon (94)
Bra1387	CGCTCTAAGTCTGTTGATTCTGC	GGCAATGGATAGGATTTGGA	AT3G61130	22623762	22624291	530	exon (241) - intron - exon (194)
Bra1388	CCAAATCCTATCCATTGCCTA	TGTTCATTGCTCCGAAATTG	AT3G61130	22624273	22624626	354	exon (182) - intron - exon (61)
Bra1389	CAATTTCGGAGCAATGAACA	CCGTAGAATGTTATTAATCCTGGTG	AT3G61130	22624607	22625300	694	exon (537) - intron - exon (62)
Bra1390	ACATGAATCATCCACGCATT	TGTCATTGGTGGTGGAATTG	AT3G61310	22690792	22691177	386	exon (52) - 3'UTR (6) - exon (252)
Bra1391	AAGAAACTGAGGCTGAAGAAGAA	TCAACGACAAAGAGTGTGGTTT	AT3G61470	22746126	22746594	469	exon (174) - intron - exon (190)
Bra1392	ACACCTTTCATCAACGAGCTT	ACACATTGGAGATGGCAACA	AT3G61780	22867899	22868329	431	exon (161) - intron - exon (187)
Bra1393	TGTGGCTGTCTCTTACGCTTC	TCTAATCCTCGTGAAGTCGAAA	AT3G61790	22872141	22872687	547	exon (42) - intron - exon (198)
Bra1394	CCTCCCACTTCTAAACTGTAATTGT	TCTAATCCTCGTGAAGTCGAAA	AT3G61790	22872197	22872687	491	exon (42) - intron - exon (142)
Bra1395	AAGGTATTGGACCGAAGGTG	GAGTTTGAATCCATCATTTGACC	AT3G61850	22896490	22896870	381	exon (214) - intron - exon (82)
Bra1396	TCCCATAAATCAGGTATTGCTTC	TGCTTTGAAGGAATCATTTGC	AT3G62040	22975398	22975758	361	exon (135) - intron - exon (151)
Bra1397	CTCTACGATCTTGCCTTGATGA	ATGGGATTAACCTTAAAGAGTTTCA	AT3G62150	23011287	23011850	564	exon (194) - intron - exon (269)
Bra1398	TTGATCCCATCTCAGCTTCC	TTGCAGCTATGCCTCTCCTT	AT3G62270	23042776	23043365	590	exon (142) - intron - exon (271) - intron - exon (18)
Bra1399	CTCTCTCAGTTCCCGGATTG	GGTCTGAAAGATGGGATCAAG	AT3G62330	23063665	23064127	463	exon (185) - intron - exon (20)
Bra1400	GCGAGCGAGCTGATCAAT	ACGGGATTGAATTTGTAATGAAC	AT3G62830	23232542	23233146	605	exon (604)
Bra1401	ACTCGTCCGATGCGTTACAT	ACGGGATTGAATTTGTAATGAAC	AT3G62830	23232632	23233146	515	exon (514)
Bra1402	ATAGCCGTCTCCACCTTGTT	CAGCGTGTTCCTCAAACAGA	AT3G62910	23258391	23258743	353	exon (72) - intron - exon (73) - intron - exon (30)	✔
Bra1403	GTCCATGTTCCAGACGAAGC	TTGGAGCCATAGTAGAGCACTG	AT3G62980	23273533	23273993	461	exon (460)
Bra1404	GTCCATGTTCCAGACGAAGC	CCGTTTGTGCATCATTGAG	AT3G62980	23273533	23274058	526	exon (525)
Bra1405	GTCCATGTTCCAGACGAAGC	GCTAGGAACCGTCCCAACAT	AT3G62980	23273533	23274087	555	exon (554)
Bra1406	GCTTTGGCATCTTCTGTCCT	CCGTTTGTGCATCATTGAG	AT3G62980	23273667	23274058	392	exon (391)
Bra1407	GCTTTGGCATCTTCTGTCCT	GCTAGGAACCGTCCCAACAT	AT3G62980	23273667	23274087	421	exon (420)
Bra1408	TTGTTGCAGGAAGACCAGAG	CCTTCTGAACCAATCCTTGTAGA	AT3G63130	23325664	23326033	370	exon (369)
Bra1409	TTGTTGCAGGAAGACCAGAG	TCACGAAGATCAAGTTTCTTCAA	AT3G63130	23325664	23326096	433	exon (432)
Bra1410	TTGTTGCAGGAAGACCAGAG	CATCCTCCAAGTTCAGGTAACTC	AT3G63130	23325664	23326197	534	exon (533)
Bra1411	TGCACTGACATTGGATATGGA	AAATCTGGAAAGTCTGCACTCC	AT3G63150	23329642	23330297	656	exon (41) - intron - exon (70) - intron - exon (113) - intron - exon (137)
Bra1412	TGCACTGACATTGGATATGGA	AGTGCTTTGTATTTGGCCCTA	AT3G63150	23329642	23330320	679	exon (64) - intron - exon (70) - intron - exon (113) - intron - exon (137)
Bra1413	GGACGACGGAGAAGGAACA	AAGGAGCACGATCAACAATTAAG	AT4G00030	13839	14340	502	exon (189) - intron - exon (66) - intron - exon (83)
Bra1414	CCTTCTCTAATGCTAAGTTGTTCG	GCCACCTATCATCCACAGAGA	AT4G00330	142912	143385	474	exon (301) - intron - exon (90)
Bra1415	CATGGGAATATATGAGAAGGGTTT	AGGCTGATACAAACGCATGA	AT4G00660	275465	276098	634	exon (175) - intron - exon (143)
Bra1416	CATGGGAATATATGAGAAGGGTTT	CCAGGAGTTCCTACCAGTAAATG	AT4G00660	275465	276124	660	exon (175) - intron - exon (169)
Bra1417	TTCCAATTGCCTTAACTGGTAGA	AGGCTGATACAAACGCATGA	AT4G00660	275521	276098	578	exon (119) - intron - exon (143)
Bra1418	TTCCAATTGCCTTAACTGGTAGA	CCAGGAGTTCCTACCAGTAAATG	AT4G00660	275521	276124	604	exon (119) - intron - exon (169)
Bra1419	TTCCAACCTTCAGTGGAACA	CTTGAAGCATCTTTGCATGG	AT4G00660	276354	276772	419	exon (227) - intron - exon (118)
Bra1420	TGGAAGAAGACCATCTTACAGCA	AGGTCTCATCGGTGTTTACCA	AT4G00740	307904	308401	498	exon (27) - intron - exon (96) - intron - exon (133)
Bra1421	TGGAAGAAGACCATCTTACAGCA	TTGCATCTGATCCTGTGTGG	AT4G00740	307904	308477	574	exon (103) - intron - exon (96) - intron - exon (133)
Bra1422	TGGTAAACACCGATGAGACCT	TGAGCTAATTGCGGTTGATG	AT4G00740	308381	308984	604	exon (126) - intron - exon (368)
Bra1423	CCACACAGGATCAGATGCAA	TGAGCTAATTGCGGTTGATG	AT4G00740	308458	308984	527	exon (126) - intron - exon (291)
Bra1424	GGCTTCTTCCAGATGACAGTG	GCTTGGCACTCGTAGACTCC	AT4G00740	308940	309299	360	exon (86) - intron - exon (180)
Bra1425	GGCTTCTTCCAGATGACAGTG	GGAAAGGTCATCAAGGATGG	AT4G00740	308940	309664	725	exon (164) - intron - exon (211) - intron - exon (180)
Bra1426	CCATCAACCGCAATTAGCTC	GGAAAGGTCATCAAGGATGG	AT4G00740	308964	309664	701	exon (164) - intron - exon (211) - intron - exon (156)
Bra1427	GGAGTCTACGAGTGCCAAGC	GGAAAGGTCATCAAGGATGG	AT4G00740	309280	309664	385	exon (164) - intron - exon (144)
Bra1428	AATGCAGGCACTCCTCTTTC	GGAAAGGTCATCAAGGATGG	AT4G00740	309309	309664	356	exon (164) - intron - exon (115)
Bra1429	AAGCCTTAATCGAGGCAAGC	AGGTGCTTCTCACGGGTATG	AT4G00800	337276	337787	512	exon (364) - intron - exon (71)
Bra1430	TCCCAAGGCGACTCTTCC	TCGGAGATATTGGACTGAAGG	AT4G00940	403211	403911	701	exon (592)
Bra1431	CTATCACCACCTAGGATGATTCC	TCGGAGATATTGGACTGAAGG	AT4G00940	403339	403911	573	exon (572)
Bra1432	GCTCATTGCTTGAACCACCT	TCGGAGATATTGGACTGAAGG	AT4G00940	403370	403911	542	exon (541)
Bra1433	TTCAGGGAATACACCTTGGTC	CCAGGTTCCAAAGGTACAGAA	AT4G01310	544523	544950	428	exon (201) - intron - exon (137)
Bra1434	GGTTGATCTTCCCTGATCTTG	GGCGTCTCCTTCGCTTCT	AT4G01310	544777	545478	702	exon (244) - intron - exon (169)
Bra1435	CAATCTTCTGTACCTTTGGAACC	GGCGTCTCCTTCGCTTCT	AT4G01310	544925	545478	554	exon (244) - intron - exon (21)
Bra1436	TCTACAAGGTCAAGCCATAGCA	AAACTCCTGAAGAGATCAGTGGA	AT4G01320	547916	548423	508	exon (23) - intron - exon (63) - intron - exon (93) - intron - exon (68)
Bra1437	CCACCAGTTGCAGCAGTATC	GGCTACACCAGCGACGTAAT	AT4G01690	731603	732231	629	exon (123) - intron - exon (104) - intron - exon (222)
Bra1438	GAAATAGATTGTATCCTTCGAGCTT	GAGAAGGCGTGCTCTTGTGT	AT4G01800	771197	771924	728	exon (82) - intron - exon (68) - intron - exon (118) - intron - exon (189)
Bra1439	TGCTTGAAGGTGTTCTTTCCA	GAGAAGGCGTGCTCTTGTGT	AT4G01800	771288	771924	637	exon (82) - intron - exon (68) - intron - exon (118) - intron - exon (98)
Bra1440	TGCTTGAAGGTGTTCTTTCCA	AAAGCTCTAGATGAAGCTCAGAGAA	AT4G01800	771288	772037	750	exon (195) - intron - exon (68) - intron - exon (118) - intron - exon (98)
Bra1441	GCATCTTTCATTAGCCCTGGT	GAGAAGGCGTGCTCTTGTGT	AT4G01800	771346	771924	579	exon (82) - intron - exon (68) - intron - exon (118) - intron - exon (40)
Bra1442	GCATCTTTCATTAGCCCTGGT	AAAGCTCTAGATGAAGCTCAGAGAA	AT4G01800	771346	772037	692	exon (195) - intron - exon (68) - intron - exon (118) - intron - exon (40)
Bra1443	CTGATGGGTGATCCTGGAGT	CCAATTCAAGGTCACTGTCCA	AT4G02060	903841	904492	652	exon (167) - intron - exon (173) - intron - exon (125)
Bra1444	GCACATTATAAATGTTGCTCCAA	CCAATTCAAGGTCACTGTCCA	AT4G02060	903882	904492	611	exon (126) - intron - exon (173) - intron - exon (125)
Bra1445	AAAGGTAGCAGTGGAGTTGGTC	CCAATTCAAGGTCACTGTCCA	AT4G02060	903925	904492	568	exon (83) - intron - exon (173) - intron - exon (125)
Bra1446	GGAGGTCAGCTTGATTTCTATGA	CTTTGATTGCAGCCATGC	AT4G02350	1039693	1040236	544	exon (543)
Bra1447	TGCTATGGTTTATCTGTTGGCTA	ACCGTTCCACCGGGTAAT	AT4G02500	1102600	1103145	546	exon (48) - intron - exon (175)
Bra1448	TTTGGGCTCTCAACCACTTC	CCCGGTTCTTCCTACACAAG	AT4G02510	1107504	1107981	478	exon (477)
Bra1449	TTTGGGCTCTCAACCACTTC	CCAAATACTTTACGATGGTCCAA	AT4G02510	1107504	1108117	614	exon (613)
Bra1450	TTGGACCATCGTAAAGTATTTGG	CTCCCGGATAACCAAACTCA	AT4G02510	1108095	1108485	391	exon (390)
Bra1451	TTGGACCATCGTAAAGTATTTGG	GCAAGACTGTGTTCTGCATTG	AT4G02510	1108095	1108696	602	exon (601)
Bra1452	GCGTCAATGCAGAACACAGT	TCTGTCCGCTCATCTTGTTG	AT4G02510	1108672	1109235	564	exon (563)
Bra1453	GCGTCAATGCAGAACACAGT	ACTGATCCGAGCTGCTGGT	AT4G02510	1108672	1109265	594	exon (593)
Bra1454	CAGCTACTGTCCAAGTCACCA	TCTGTCCGCTCATCTTGTTG	AT4G02510	1108720	1109235	516	exon (515)
Bra1455	CAGCTACTGTCCAAGTCACCA	ACTGATCCGAGCTGCTGGT	AT4G02510	1108720	1109265	546	exon (545)
Bra1456	ACCGATAGAATGCGCAGAAT	TTCTCCTTGTCCCTCTCCAA	AT4G02570	1132954	1133407	454	exon (23) - intron - exon (168) - intron - exon (74)
Bra1457	TGTTGGTATTAGTTGGTATCTTTGG	TGAGGTTTGCTGAACCAGAA	AT4G02600	1145952	1146403	452	exon (61) - intron - exon (41) - intron - exon (137)
Bra1458	TTCTGGTTCAGCAAACCTCA	ACTTTCTGTGCCCAACCAAC	AT4G02600	1146384	1146954	571	exon (92) - intron - exon (68) - intron - exon (61) - intron - exon (74)
Bra1459	ACCTGGAATGCTTCCTATGC	TGCAGCTTGATGACTATCTCCA	AT4G02790	1248840	1249282	443	exon (142) - intron - exon (58) - intron - exon (55)
Bra1460	ACCTGGAATGCTTCCTATGC	ATACCCGAATTTGCCTTTGC	AT4G02790	1248840	1249324	485	exon (142) - intron - exon (58) - intron - exon (97)
Bra1461	TGATGTTGCTGGAATCCTTG	TGCAGCTTGATGACTATCTCCA	AT4G02790	1248933	1249282	350	exon (49) - intron - exon (58) - intron - exon (55)
Bra1462	TGATGTTGCTGGAATCCTTG	ATACCCGAATTTGCCTTTGC	AT4G02790	1248933	1249324	392	exon (49) - intron - exon (58) - intron - exon (97)
Bra1463	GCACGGATTCCAGAAGTAGG	ATACCCGAATTTGCCTTTGC	AT4G02790	1248964	1249324	361	exon (18) - intron - exon (58) - intron - exon (97)
Bra1464	TCGGGTTTGAATTGGATGAT	GCTCATTCTCTGTTCGAACTTCT	AT4G02990	1323101	1323642	542	exon (541)
Bra1465	GATCGATTCCATGGCTTTCT	TCCTCTTGACTATTCTCAGGGTTT	AT4G03100	1374643	1375057	415	exon (73) - intron - exon (121) - intron - exon (44)
Bra1466	GATCGATTCCATGGCTTTCT	GCCCAATTAAGCAAAGCAGA	AT4G03100	1374643	1375270	628	exon (73) - intron - exon (121) - intron - exon (257)
Bra1467	GATCGATTCCATGGCTTTCT	TTCTTCAACAACATCAGCCATAA	AT4G03100	1374643	1375301	659	exon (73) - intron - exon (121) - intron - exon (288)
Bra1468	GGTGAATGCCGAAGAAAGC	TTCCCTGAAGGTTCTGCAC	AT4G03200	1411227	1411965	739	exon (65) - intron - exon (111) - intron - exon (225) - intron - exon (113)
Bra1469	TTGGAAACGATGTAGTTGCAG	AAGAGGCAAGAATTCACAGAGTAA	AT4G03280	1441172	1441833	662	exon (76) - intron - exon (183) - intron - exon (221) - 3'UTR (116)
Bra1470	CCATGGAACAAAGCTGAGAA	AAGAGGCAAGAATTCACAGAGTAA	AT4G03280	1441438	1441833	396	exon (92) - intron - exon (221) - 3'UTR (116)
Bra1471	TTTGAGAGATCAGCTCCTTATGC	TGGTGTTGGACTCTTAGCTGTT	AT4G03420	1512877	1513554	678	exon (44) - intron - exon (178) - intron - exon (208)
Bra1472	TGGCTTTCTCCACCTTCTTG	TTGAAGCAATTCCCAACATTC	AT4G03430	1517665	1518142	478	exon (477)
Bra1473	TGGCTTTCTCCACCTTCTTG	GAGAACAAGGAGCCGGAGAG	AT4G03430	1517665	1518286	622	exon (621)
Bra1474	GCAGCCCAGAGGATACCAC	GAGAACAAGGAGCCGGAGAG	AT4G03430	1517799	1518286	488	exon (487)
Bra1475	GCACGCAGTCACTTTGTGAA	CAAGCACGATCAGGAGGAAT	AT4G03550	1578308	1578851	544	exon (543)
Bra1476	TCTGAGATTCCGGTTGTTCA	TGCTTAGCAAACTCCTTCTGG	AT4G04610	2326023	2326591	569	exon (568)
Bra1477	GTGCATTAGCTCCAGCAACA	CAAATCAGAACCCGTGATCC	AT4G04640	2350769	2351193	425	exon (424)
Bra1478	GTGCATTAGCTCCAGCAACA	GCTGATGATGTCTTCTCTCTGTTT	AT4G04640	2350769	2351273	505	exon (504)
Bra1479	GTGCATTAGCTCCAGCAACA	GAAAGCAGAGGCAAGAATCAA	AT4G04640	2350769	2351439	671	exon (670)
Bra1480	AAGCACTACTCATTGCACTCATTC	GCTGATGATGTCTTCTCTCTGTTT	AT4G04640	2350877	2351273	397	exon (396)
Bra1481	AAGCACTACTCATTGCACTCATTC	GAAAGCAGAGGCAAGAATCAA	AT4G04640	2350877	2351439	563	exon (562)
Bra1482	CAATGACTCCTGTAATGCCCTA	GAAAGCAGAGGCAAGAATCAA	AT4G04640	2350920	2351439	520	exon (519)	✔
Bra1483	TTTGGACTTCATGTTCCATATGTT	GGATAAACCTCAGCCAGAAAGT	AT4G04860	2460600	2461242	643	exon (213) - intron - exon (84) - intron - exon (54) - intron - exon (47)
Bra1484	GGGAAAGACTGCTGATTTCCTA	GGATAAACCTCAGCCAGAAAGT	AT4G04860	2460669	2461242	574	exon (144) - intron - exon (84) - intron - exon (54) - intron - exon (47)
Bra1485	GCTGAGGATAGCTTGACCAGTT	GAAGAAATTCTCTAACTGGCCAAC	AT4G04950	2518292	2518716	425	exon (424)
Bra1486	ATGACGATTTCGAGCTGGTT	GAGATTACTGTGTCCCAAACCA	AT4G04970	2541658	2542265	608	exon (607)
Bra1487	ATGACGATTTCGAGCTGGTT	TGAAAGCAATGCAACTGGAG	AT4G04970	2541658	2542329	672	exon (671)
Bra1488	TGGTTTACGTGGTGGAATGA	GAGATTACTGTGTCCCAAACCA	AT4G04970	2541817	2542265	449	exon (448)
Bra1489	TGGTTTACGTGGTGGAATGA	TGAAAGCAATGCAACTGGAG	AT4G04970	2541817	2542329	513	exon (512)
Bra1490	GCGTGAAGTACCAGCTACCA	GATCACGATCACGAAGCTCA	AT4G05150	2661579	2662001	423	exon (422)	✔
Bra1491	GCGTGAAGTACCAGCTACCA	GATCCGAAAGCGTCGAGA	AT4G05150	2661579	2662043	465	exon (464)
Bra1492	AGATCTGAAGTCTCGTCGATTG	GCCTAACCGTTCCACCATATAC	AT4G05150	2661899	2662508	610	exon (609)
Bra1493	TGATCGTGATCCGAGAGCTA	GCCTAACCGTTCCACCATATAC	AT4G05150	2661991	2662508	518	exon (517)
Bra1494	ACGCTTTCGGATCCTGGT	GCCTAACCGTTCCACCATATAC	AT4G05150	2662031	2662508	478	exon (477)
Bra1495	CCCATGAAAGACCACTTCTTG	GAAGTAATGCTTGGAACCATCTG	AT4G08920	5725438	5726167	730	exon (729)
Bra1496	TTTCAAGCTTCTTTGTTAAAGTGC	GAAGTAATGCTTGGAACCATCTG	AT4G08920	5725603	5726167	565	exon (564)
Bra1497	GGGATGAAGTATTTCTGGGACA	GAAGTAATGCTTGGAACCATCTG	AT4G08920	5725647	5726167	521	exon (520)	✔
Bra1498	CCCTCAGTTTGAAGGGTACAA	GAAGTAATGCTTGGAACCATCTG	AT4G08920	5725763	5726167	405	exon (404)
Bra1499	ACAGACAACAGTGGAACAATCAC	TCATCAAGAGGAGTGTCACAGAG	AT4G09570	6051521	6051906	386	exon (101) - intron - exon (197)
Bra1500	GACTGGTGTGCTTCAAATGG	AACTCAAGAGTACACCAACCTTCA	AT4G09720	6134470	6135032	563	exon (124) - intron - exon (140) - 3'UTR (73)
Bra1501	AACGGTGAAGTTGCTGGAGA	GAACAACCTCAGCAACTACGG	AT4G10340	6408538	6409116	579	exon (19) - intron - exon (51) - intron - exon (121) - intron - exon (94)
Bra1502	GCTGAGTTAGCTAGGAAGCATGT	CTGCTCCACGAGATTCAGG	AT4G11790	7091148	7091663	516	exon (49) - intron - exon (88) - intron - exon (82)
Bra1503	AAACCGCTTTAGCCGTTACTC	ACTCGAGCCACATGAACCAC	AT4G12390	7336770	7337118	349	exon (348)
Bra1504	GCTCTATCTCGGGACTTTGATG	GGAATAAGATTGAGATTGTGAAAGC	AT4G12710	7485284	7485881	598	exon (596)
Bra1505	TTCCAGAGGAGAACAATAGCAG	GGTTCTCCCACGATTGATCT	AT4G13050	7618846	7619328	483	exon (148) - intron - exon (246)
Bra1506	CGATAACGAAGTCCGTCACA	TAACCGAAACCGGCGAAT	AT4G13340	7758702	7759318	617	exon (616)
Bra1507	TCCAGGAGCAAGAGCACTACT	TAGCTGTTGCGTTGAAGCAG	AT4G13930	8048364	8048717	354	exon (174) - intron - exon (88)
Bra1508	CTGCTTCAACGCAACAGCTA	TGCTGATAAGGTTGGAGCTCTT	AT4G13930	8048698	8049410	713	exon (67) - intron - exon (236)
Bra1509	GCCATGAAGACTGCTGGTG	CGAAACTTGGGTGACCAGT	AT4G13940	8056056	8056440	385	exon (384)
Bra1510	GCCATGAAGACTGCTGGTG	CAACCTTCTCATCCAAATGCT	AT4G13940	8056056	8056560	505	exon (504)
Bra1511	TGAGATTGATCCCATCTGTGC	CAACCTTCTCATCCAAATGCT	AT4G13940	8056091	8056560	470	exon (469)	✔	✔	✔
Bra1512	CTTTGGCTGGTGGCATTG	AGCTTGGCGTAAACAGATGC	AT4G14900	8522064	8522762	699	exon (62) - intron - exon (176) - intron - exon (210)
Bra1513	CATCTGTTTACGCCAAGCTG	AATCTCCGGTCACAGATTCC	AT4G14900	8522744	8523154	411	exon (410)
Bra1514	CTTTGCGTGAGAAGCATGAG	CCAGCAGCTGATATCATTAAAGG	AT4G14950	8545864	8546510	647	exon (211) - intron - exon (79) - intron - exon (190)
Bra1515	CATCTCTGCTCATTGGGACA	GGAACCCAAGCTCCATGAT	AT4G15093	8618591	8618954	364	exon (99) - intron - exon (128)
Bra1516	TGTCTCGGAGGTATGATAGTCG	AAGAATAGACTGAGCCGCTTG	AT4G15165	8649461	8649984	524	exon (284) - intron - exon (113)
Bra1517	GAAAGACTTCAAGCTTGCTGATAC	CTTCCATGTTGCTTCTCGTTT	AT4G15415	8818702	8819241	540	exon (195) - intron - exon (270)
Bra1518	GATGCCTCAACAGTTCACATTT	CTTCCATGTTGCTTCTCGTTT	AT4G15415	8818872	8819241	370	exon (25) - intron - exon (270)
Bra1519	CATTGCAGCCAACAGAGATG	AGCATCACAGATCGACCACA	AT4G15420	8825532	8825900	369	exon (91) - intron - exon (182)
Bra1520	TCTCCTCCATGTTCTCCACA	ACTCCTCAGGAATTGGGTCA	AT4G15530	8865051	8865595	545	exon (138) - intron - exon (138) - intron - exon (106)
Bra1521	TCTCCTCCATGTTCTCCACA	TTCCTGAGATTATGGTTCCACTT	AT4G15530	8865051	8865624	574	exon (167) - intron - exon (138) - intron - exon (106)
Bra1522	ACTTCATTGCAGCTTCCTAAGAT	GCAGCAGCAGCTTGAGATT	AT4G16310	9223622	9224028	407	exon (406)
Bra1523	ACTTCATTGCAGCTTCCTAAGAT	TGGTCATGCTTCCAACTAGG	AT4G16310	9223622	9224121	500	exon (499)
Bra1524	TGTTGTGAGGACATTCGATCA	AAGCAACGGAGGGAACTCTT	AT4G16390	9259406	9259901	496	exon (495)
Bra1525	TGTTGTGAGGACATTCGATCA	GCTTCATGGAAAGGAGCATT	AT4G16390	9259406	9260002	597	exon (596)
Bra1526	TGTTGTGAGGACATTCGATCA	AGACTCCAACCATGCCTTTG	AT4G16390	9259406	9260063	658	exon (657)
Bra1527	CGGTTCTTGTGGTTGTTGTG	GGCTTTGTTGTGTACCGTGT	AT4G16720	9400217	9400685	469	exon (198) - intron - exon (184)
Bra1528	CCTCTGTTCTTCTTTCCCTCTG	GGCTTTGTTGTGTACCGTGT	AT4G16720	9400253	9400685	433	exon (198) - intron - exon (148)
Bra1529	GCAGCTAATCCTTCAAGACGA	TGGGAGATCGGTATCAAAGG	AT4G16800	9454971	9455355	385	exon (71) - intron - exon (213)
Bra1530	GCATCATGAGGTCCACTTGT	TCTCCTTGGGATGTGATTCTG	AT4G17090	9605981	9606527	547	exon (119) - intron - exon (111) - intron - exon (76)
Bra1531	GCATCATGAGGTCCACTTGT	ATCTTGTCTACACAGACAAATCTGG	AT4G17090	9605981	9606572	592	exon (164) - intron - exon (111) - intron - exon (76)
Bra1532	CAGAATCACATCCCAAGGAGA	AAGGAGCTGGTGTGGAAGGT	AT4G17090	9606507	9606901	395	exon (184) - intron - exon (112)
Bra1533	ATTTGTCTGTGTAGACAAGATCAGG	AAGGAGCTGGTGTGGAAGGT	AT4G17090	9606552	9606901	350	exon (184) - intron - exon (67)
Bra1534	TTGTTGAGAAGCCTTTATGCAC	GCAAACATGCAAAGATCGAG	AT4G17370	9706704	9707380	677	exon (43) - intron - exon (165) - intron - exon (165) - intron - exon (83)
Bra1535	AGATATGGTGGTGCAAGTTGG	GCAAACATGCAAAGATCGAG	AT4G17370	9706841	9707380	540	exon (138) - intron - exon (165) - intron - exon (83)
Bra1536	TCGATCTTTGCATGTTTGCT	CCTTCACCTCTGATTGCTGA	AT4G17370	9707362	9708033	672	exon (70) - intron - exon (98) - intron - exon (72)
Bra1537	TCGATCTTTGCATGTTTGCT	CAATCCGTCTTCCAAATCAA	AT4G17370	9707362	9708064	703	exon (70) - intron - exon (98) - intron - exon (103)
Bra1538	CACGTTCCTCAGCAACAGAT	GAGCTATGGAGGAAGAAGCAGT	AT4G17390	9714810	9715422	613	exon (147) - intron - exon (144)
Bra1539	TTGCTTTGAATTTGTCTGAAATG	GGGATTTGGAATGCTCATACTT	AT4G17550	9778475	9779108	634	exon (445) - intron - exon (116)
Bra1540	CGAGCTCTCTCTTCAACAATCTT	GATCCTGAGTTTATGGGTGTTGA	AT4G18480	10202252	10202715	464	exon (463)
Bra1541	CTGCTGTAGTTGATGGACATGAT	TCAGGGACATACTCCATAACCA	AT4G18710	10297088	10297512	425	exon (82) - intron - exon (251)
Bra1542	TGGTTATGGAGTATGTCCCTGA	GCAAGAACACAACCAGCAGA	AT4G18710	10297491	10298127	637	exon (103) - intron - exon (75) - intron - exon (57) - intron - exon (122)
Bra1543	AAGTGGTTCTTCTGACTTGAAACC	GAAGCCTTTGGTCACGTCTC	AT4G18830	10337538	10337908	371	exon (370)
Bra1544	AAGTGGTTCTTCTGACTTGAAACC	CTTGTTCTGATCTCTTTGGCTTT	AT4G18830	10337538	10337938	401	exon (400)
Bra1545	TCATCTGCTGGAATCTCGTTC	TTGGATCTTTGAGTCAAGGTGA	AT4G18840	10338945	10339407	463	exon (462)
Bra1546	CCGATACAAGATTCTCCCAAA	AAGCTGATCCTGAGCAATGG	AT4G18880	10348182	10348742	561	exon (560)
Bra1547	AGCTGATCCCTCAATGACTTG	TTGGAACAAATGTGGAATGG	AT4G19006	10409425	10410066	642	exon (184) - intron - exon (100) - intron - exon (109)
Bra1548	AGCAAACTGGACTTGAGCTTC	TGTCCTCCTGTGTTTGATAGAAA	AT4G19120	10462047	10462637	591	exon (101) - intron - exon (196) - intron - exon (92)
Bra1549	AGCAAACTGGACTTGAGCTTC	TGGAAGAAGTATGGTACTCACAGG	AT4G19120	10462047	10462682	636	exon (146) - intron - exon (196) - intron - exon (92)
Bra1550	AGAGGATTGTAGAGAGCAACCAA	GGTCAACCTGAGCCTACTGG	AT4G19185	10489612	10490188	577	exon (126) - intron - exon (156) - intron - exon (88)
Bra1551	TGCAGAGATTTACATGTTTGATGA	CCCAAGCATTACAATAATCTGAGAG	AT4G19210	10503199	10503820	622	exon (98) - intron - exon (196) - intron - exon (147)
Bra1552	GCTGCTCAAGTTGTTCGTTCT	CCCAAGCATTACAATAATCTGAGAG	AT4G19210	10503260	10503820	561	exon (37) - intron - exon (196) - intron - exon (147)
Bra1553	TCAGATTGAGCAGTTGATGGA	CAATGGATGGTTGTCCTTCA	AT4G19210	10504131	10504495	365	exon (87) - intron - exon (190)
Bra1554	AAGCCAAGGAAGCTGATGAA	GGCTGCAACCACATGACTT	AT4G19670	10699440	10700073	634	exon (23) - intron - exon (351)
Bra1555	GCAAGTCATGTGGTTGCAG	GTCCTCAAGTGCAATGCAAG	AT4G19670	10700053	10700492	440	exon (439)
Bra1556	GGTTTCACTGAGCCTGATCC	GGTGCACCGAGATAAGATGC	AT4G19710	10728790	10729529	740	exon (56) - intron - exon (84) - intron - exon (419) - 3'UTR (251)
Bra1557	TCCTAAAGAATGGTGGGATCA	TAGCCACAGTGCTTCACCTG	AT4G20010	10843284	10843917	634	exon (45) - intron - exon (148) - intron - exon (65) - intron - exon (57)
Bra1558	TCCTAAAGAATGGTGGGATCA	TTTCTTGTTTCTTCTTGACTGGTG	AT4G20010	10843284	10843975	692	exon (45) - intron - exon (148) - intron - exon (65) - intron - exon (115)
Bra1559	TCCTAAAGAATGGTGGGATCA	CTTGGAGCTCTTTACATGGAGAT	AT4G20010	10843284	10844025	742	exon (45) - intron - exon (148) - intron - exon (65) - intron - exon (165) - 3'UTR (36)
Bra1560	GACGAAGATTTATTCATCAGAGTCA	ATAAGCTCCTCTCGGCGATT	AT4G20860	11173572	11174138	567	exon (566)
Bra1561	GTTGACTGAAACTCCATTTAGGC	CGACATTGTCTGCAACTAAGC	AT4G21105	11266275	11266881	607	exon (156) - intron - exon (205) - 3'UTR (157)
Bra1562	CCTTGACCTTAACACGTCTTCC	ACGAAGCTGAGGAATTGTGG	AT4G21190	11292693	11293082	390	exon (122) - intron - exon (174)
Bra1563	CGTCAGAGCTCAGCAGAGTG	AAAGTCTCTTGCTTGGTCTGAGTT	AT4G21280	11334571	11335129	559	exon (151) - intron - exon (35)
Bra1564	AGCTCCTTAGCAAACACATGG	GCCTGATGGAATCAAAGGAA	AT4G21570	11471487	11471854	368	exon (58) - intron - exon (223)
Bra1565	TCTTTACATGGTCTGCTTCTGG	TTCCTCAGCACTTGCTTCAA	AT4G21800	11574124	11574617	494	exon (217) - intron - exon (189)
Bra1566	TCTTTACATGGTCTGCTTCTGG	TCTTCTTCCAACCGCTCCT	AT4G21800	11574124	11574759	636	exon (217) - intron - exon (206) - intron - exon (48)
Bra1567	TCGTTACGCACGTACTGGAC	TATCTTCCCGACCACAACGA	AT4G21960	11646866	11647598	733	exon (91) - intron - exon (156)
Bra1568	TGAGTTCTTCCCACGCTGT	TATCTTCCCGACCACAACGA	AT4G21960	11646998	11647598	601	exon (91) - intron - exon (24)
Bra1569	TCGTTGTGGTCGGGAAGATA	TGGATTCGACAAGAAGAGAGC	AT4G21960	11647579	11647941	363	exon (167) - intron - exon (94)
Bra1570	TCGTTGTGGTCGGGAAGATA	GGCTCCGTAACATCTTCCA	AT4G21960	11647579	11648119	541	exon (35) - intron - exon (189) - intron - exon (94)
Bra1571	TCGTTGTGGTCGGGAAGATA	CCAGGTTTGATGATGAACTTCTAC	AT4G21960	11647579	11648228	650	exon (144) - intron - exon (189) - intron - exon (94)
Bra1572	ACACCAGGACACTCCCTCTC	CCAGGTTTGATGATGAACTTCTAC	AT4G21960	11647827	11648228	402	exon (144) - intron - exon (136)
Bra1573	CACTGCTTCACAATACACTGTTTC	TAACACGCGCATTCCAAGT	AT4G22130	11725901	11726348	448	exon (120) - intron - exon (241)
Bra1574	CCGAGTAACAAGCGGAAGAT	TATGGCGCCTCAGCATCT	AT4G22360	11808913	11809643	731	exon (123) - intron - exon (203) - intron - exon (106)
Bra1575	TTGCTTGCTAAGCATATTCTCC	TATGGCGCCTCAGCATCT	AT4G22360	11809000	11809643	644	exon (36) - intron - exon (203) - intron - exon (106)
Bra1576	ACAAACACGATTGAATTGGTCTA	CGGATAGACCGGGATTGTTA	AT4G22780	11968650	11969057	408	3'UTR (45) - exon (407)
Bra1577	ACAAACACGATTGAATTGGTCTA	CCGGAGAGACAACGTTTGAT	AT4G22780	11968650	11969235	586	exon (60) - 3'UTR (45) - exon (432)
Bra1578	GATGTCTTTGACCGCGAGA	GGCCATAGAAATCAGGTCCA	AT4G22930	12020347	12021069	723	exon (135) - intron - exon (117) - intron - exon (161) - intron - exon (61)
Bra1579	CCTCTAATCCAACGCCTTCC	GGCCATAGAAATCAGGTCCA	AT4G22930	12020392	12021069	678	exon (90) - intron - exon (117) - intron - exon (161) - intron - exon (61)
Bra1580	TGGAGGTTATGGCTCAATACG	CTAGGATGTGCACCAACAGG	AT4G23920	12432240	12432689	450	exon (31) - intron - exon (102) - intron - exon (98)
Bra1581	GAACCCAATGGTGATACATGG	CGGAGATGTTCAGGGACAAA	AT4G23940	12441335	12441780	446	exon (237) - intron - exon (137)
Bra1582	GGTGGCTCAAGAAAGAACAAG	GGCTTGTAATGATCTTGCATTG	AT4G24060	12504686	12505134	449	exon (448)
Bra1583	GGTGGCTCAAGAAAGAACAAG	CCATGATCCTCCACTCAACA	AT4G24060	12504686	12505411	726	exon (725)
Bra1584	ACCACCAGCCAAGTCATCTG	AGCTTACATGCGCGGAAA	AT4G24190	12551962	12552360	399	exon (91) - intron - exon (224)	✔
Bra1585	ACCACCAGCCAAGTCATCTG	AGGATCATGCAGTCCCAAAC	AT4G24190	12551962	12552401	440	exon (132) - intron - exon (224)
Bra1586	ACCACCAGCCAAGTCATCTG	CTTGATGCAATACCTGATGGA	AT4G24190	12551962	12552642	681	exon (373) - intron - exon (224)
Bra1587	CTTTCCGCGCATGTAAGC	TCCCTGGATCAGTACATTAAGAGA	AT4G24190	12552342	12552877	536	exon (126) - intron - exon (332)
Bra1588	TCCATCAGGTATTGCATCAAG	AAATGCTTCAACAACACAGCA	AT4G24190	12552622	12553371	750	exon (123) - intron - exon (142) - intron - exon (151) - intron - exon (52)
Bra1589	CGAGGAGATAACATCGTCTTCC	TCCTTAATAACACGAGCAATCCT	AT4G24550	12675906	12676561	656	exon (27) - intron - exon (95) - intron - exon (128)
Bra1590	AGGATTGCTCGTGTTATTAAGGA	TGCCATCAATCTCAGAAGTCA	AT4G24550	12676539	12677294	756	exon (98) - intron - exon (117) - intron - exon (129) - intron - exon (31)
Bra1591	CCCATACGATCCCAATATCC	GTGGGAATGCAGCTCCTG	AT4G24610	12701227	12701784	558	exon (104) - intron - exon (190)
Bra1592	CAGATGGTTTCGTCATGCTC	TCTGGTTTGTGGTTATGAGTCC	AT4G24800	12784256	12784738	483	exon (482)
Bra1593	TGGAGTCTGCAGAAGATACAGC	TCTGGTTTGTGGTTATGAGTCC	AT4G24800	12784277	12784738	462	exon (461)
Bra1594	TCCAACGAACTTGCTCTGTTC	TCTGGTTTGTGGTTATGAGTCC	AT4G24800	12784318	12784738	421	exon (420)
Bra1595	CATCAACAACTATCACATCCCATT	GCCTCTCTGTTCTCCGACTC	AT4G24910	12818217	12818735	519	exon (518)
Bra1596	AGCTGGACTTCCCTGACAGA	CTCCGACATTATCAAGGGAAA	AT4G25240	12932781	12933231	451	exon (156) - intron - exon (79) - intron - exon (52)
Bra1597	TCAATGCTTGGAAGCAAAGTC	CTTCATATGCAAGCGAGATCA	AT4G25260	12936005	12936444	440	exon (439)
Bra1598	AAGCAGGGCCAAACATGA	AGAGAGACTTGTTCTCGTCAAAGTT	AT4G26160	13255936	13256306	371	exon (133) - intron - exon (73)
Bra1599	AAGCTCGAGCCACGGTACTA	TCCAATCTTGCTTGGAATGA	AT4G26400	13345202	13345823	622	exon (621)
Bra1600	TGCTTACACGGCATCTCTTT	TCCAATCTTGCTTGGAATGA	AT4G26400	13345242	13345823	582	exon (581)
Bra1601	TTCCAGTAAATGGCAGAATGG	GACTGTGCCTCATCCTGGAG	AT4G26450	13362873	13363280	408	exon (407)
Bra1602	CCTTGGAAAGCATCCGAAA	CAGGTTTGGGTTAGGGCTTT	AT4G26500	13382565	13383172	608	exon (607)
Bra1603	GTCGAGGCGAAGAAAGCTG	GACTAAACCGGCCAGCAG	AT4G26650	13446377	13446881	505	exon (504)
Bra1604	GTCGAGGCGAAGAAAGCTG	TCCGGCTATACCCAAGAGTG	AT4G26650	13446377	13446986	610	exon (609)
Bra1605	TCAAGAACTACTTTGATCAGTTTGG	TCCGGCTATACCCAAGAGTG	AT4G26650	13446540	13446986	447	exon (446)
Bra1606	TGGCCGGTTTAGTCCTATTG	CCAAAGCCATAAGAGCGAGA	AT4G26650	13446868	13447392	525	exon (524)
Bra1607	TTGATGGAAACACTCTTGGGTA	CCAAAGCCATAAGAGCGAGA	AT4G26650	13446957	13447392	436	exon (435)
Bra1608	TGCTTCACCAAACCGTTACA	CCAAAGCCATAAGAGCGAGA	AT4G26650	13447012	13447392	381	exon (380)
Bra1609	GGCCACAGTAGATTCATAGAGCA	AACAATGCAGATCCTGGTAATTT	AT4G26660	13451109	13451672	564	exon (137) - intron - exon (332)
Bra1610	GGCCACAGTAGATTCATAGAGCA	ACTCTGCTCTCCAAGCCTGA	AT4G26660	13451109	13451782	674	exon (247) - intron - exon (332)
Bra1611	GTGCTTGTGCATTGGTTGAT	ATGGAACCATCACCGAGTTC	AT4G26690	13456873	13457215	343	exon (45) - intron - exon (215)
Bra1612	GTGCTTGTGCATTGGTTGAT	GCAAACCAATGTTGTGGAGA	AT4G26690	13456873	13457361	489	exon (191) - intron - exon (215)
Bra1613	GGCTCAGTGACATCAGCATC	GCAAACCAATGTTGTGGAGA	AT4G26690	13456944	13457361	418	exon (191) - intron - exon (144)
Bra1614	CAAGATCTCTGTCTTCAGTTCCA	TCACTCCGTGTTGGTGACAT	AT4G27060	13581707	13582076	370	exon (71) - intron - exon (204)
Bra1615	CAAGATCTCTGTCTTCAGTTCCA	AAGTGTGTGGCAAGCATCAA	AT4G27060	13581707	13582260	554	exon (71) - intron - exon (388)
Bra1616	AAACGTGTCTGCACCGTCTT	AAGTGTGTGGCAAGCATCAA	AT4G27060	13581740	13582260	521	exon (38) - intron - exon (388)
Bra1617	TGAGAAGTTCCACCATTGAGC	TCTCCTCCATGTTTGTCTCTGA	AT4G27430	13722036	13722578	543	exon (542)	✔
Bra1618	TGAGAAGTTCCACCATTGAGC	CGTCTCTTCACTGTTCCATTTC	AT4G27430	13722036	13722676	641	exon (640)
Bra1619	TGAAGGGACAAGAGATAAGGTCA	TCTCGGCTCAGCTGCCTA	AT4G27500	13744434	13745096	663	exon (96) - intron - exon (195) - intron - exon (200)
Bra1620	TCTTCTGCCTTCACAGCTTCT	GTGCGAGCAAACCTAAGGAA	AT4G27580	13765917	13766296	380	exon (110) - intron - exon (109)
Bra1621	GCAAGTGGTTTGGAGATGCT	CAGCAAGAACCATAACCCTTG	AT4G27680	13821937	13822477	541	exon (29) - intron - exon (159) - intron - exon (27)
Bra1622	CCGTTCAACAGATCATGAAGC	GGATTTCTCTGATAGGGAAGTAAGC	AT4G27680	13822275	13822714	440	exon (76) - intron - exon (264)
Bra1623	ACAACCAGCAGCTTGCACTT	GGTCCAGAGTATGGTGATTGC	AT4G28300	14015958	14016354	397	exon (396)
Bra1624	GCAACGTGCACTGTTAGTGAAA	TGTCGGAGGCACATAGAGC	AT4G28980	14289434	14289967	534	exon (533)
Bra1625	GATGGTTTAGGCCACCAGAA	TGTCGGAGGCACATAGAGC	AT4G28980	14289549	14289967	419	exon (418)
Bra1626	TGTGTGTCACAAACCTTGGAG	TCCTTCTCCCGTCGAACA	AT4G29590	14513759	14514138	380	exon (19) - intron - exon (68) - intron - exon (46)
Bra1627	TGCAAGAAGCACACCAAGTT	TCCGACAAGAGATTGCGTCT	AT4G29670	14536393	14536982	590	exon (126) - intron - exon (162)
Bra1628	TGCAAGAAGCACACCAAGTT	GGCTGGAGTTGTGCGATT	AT4G29670	14536393	14537106	714	exon (250) - intron - exon (162)
Bra1629	TTCCAAGAGCCTTTGTGTACC	AAGACCCACCAAGCCAATC	AT4G29680	14538881	14539496	616	exon (615)
Bra1630	GAGAGAATCAGCTTCCATCAAA	CAGTGTAAATGCATGTTCTCTATGG	AT4G29750	14571785	14572230	446	exon (63) - intron - exon (157) - intron - exon (49)
Bra1631	GAGAGAATCAGCTTCCATCAAA	CTCCACTCTCAGCCTCCAAA	AT4G29750	14571785	14572322	538	exon (63) - intron - exon (157) - intron - exon (141)
Bra1632	GTTGGTCAACAATGGCTTCC	TTGATCAACCACAGAGGAGAAG	AT4G29810	14593685	14594051	367	exon (111) - intron - exon (162)
Bra1633	CCAGGAACAATCACCCAATC	CTTCCTGAGATCGATGACGA	AT4G29840	14600014	14600552	539	exon (538)
Bra1634	TTACAATGCCCTGTTTCCAA	CCAGGCATAATGCTCATCAGT	AT4G30080	14703727	14704147	421	exon (420)
Bra1635	TTACAATGCCCTGTTTCCAA	ACAATGTTCCCGTGGGTTTA	AT4G30080	14703727	14704174	448	exon (447)
Bra1636	TTACAATGCCCTGTTTCCAA	TCAAGCCCGTTAAGCTCTGT	AT4G30080	14703727	14704199	473	exon (472)
Bra1637	GGCTCATGGAATAAGAGCAAA	GCTGTTAACATCTTCCCTGAGAAA	AT4G30190	14770554	14771090	537	exon (141) - 3'UTR (265) - exon (304)	✔
Bra1638	GGCTCATGGAATAAGAGCAAA	AGAGGCTCAATGGGCACTT	AT4G30190	14770554	14771145	592	exon (141) - 3'UTR (265) - exon (359)
Bra1639	AAGTGCCCATTGAGCCTCT	AAGCCATCTCCCACACCTG	AT4G30190	14771127	14771864	738	exon (129) - intron - exon (174) - intron - exon (242)
Bra1640	AGTTGGCGTAAACCGCAAT	AAGCCATCTCCCACACCTG	AT4G30190	14771339	14771864	526	exon (129) - intron - exon (174) - intron - exon (30)
Bra1641	AGTTGGCGTAAACCGCAAT	CCATCATGACAATCTCAAAGGA	AT4G30190	14771339	14771893	555	exon (158) - intron - exon (174) - intron - exon (30)
Bra1642	GGAAGAACCGATCCAAGAAA	CGTCATGGATTTGCAGTCTC	AT4G30510	14905743	14906338	596	exon (28) - intron - exon (120) - intron - exon (146) - intron - exon (38)
Bra1643	CCCATGGTTCAGTATACCTTCA	TCAGCAAGACAGGGATATTCG	AT4G30580	14932614	14933091	478	exon (98) - intron - exon (102) - intron - exon (110)
Bra1644	TCAAAGGTTCATTATCCTGCAT	GAGTTGGGAAATCCACCAAT	AT4G30600	14938625	14939004	380	exon (137) - intron - exon (135)
Bra1645	TCAAAGGTTCATTATCCTGCAT	TTCATGCTGCCAAAGAACAG	AT4G30600	14938625	14939061	437	exon (194) - intron - exon (135)
Bra1646	ATTGGTGGATTTCCCAACTC	AGTGAAAGTGAAGATGATGACGA	AT4G30600	14938985	14939682	698	exon (89) - intron - exon (85) - intron - exon (96) - intron - exon (143)
Bra1647	CTGTTCTTTGGCAGCATGAA	AGTGAAAGTGAAGATGATGACGA	AT4G30600	14939042	14939682	641	exon (89) - intron - exon (85) - intron - exon (96) - intron - exon (86)
Bra1648	CTGTTCTTTGGCAGCATGAA	TATTGTGGCTGCTGACCAAG	AT4G30600	14939042	14939743	702	exon (150) - intron - exon (85) - intron - exon (96) - intron - exon (86)
Bra1649	TGAAGCAGTCAATTCAAGAAACA	ATACCCTGTGGTTTGCTGCT	AT4G30780	14992162	14992743	582	exon (581)
Bra1650	AAAGCCGGATCCTTGGAA	CTTCATCGATCCATCCTTGC	AT4G30825	15011417	15012068	652	exon (651)
Bra1651	AAAGCCGGATCCTTGGAA	GCTACACAAGTCAGGACCAAGTC	AT4G30825	15011417	15012124	708	exon (707)
Bra1652	GGGAATGCAGAGAGATGGTC	CGATGTTTGGATGTTTCACC	AT4G30960	15067170	15067652	483	exon (482) - 5'UTR (229)
Bra1653	GATTTCAAATGTCCTGGTTGG	CTCTCACTCTTCCTCACATCAAA	AT4G30960	15068117	15068526	410	exon (409)
Bra1654	GATTTCAAATGTCCTGGTTGG	GAGCCACCGCGAATATCT	AT4G30960	15068117	15068603	487	exon (486)
Bra1655	GGAGTTTGCTTTCTTTGATGG	AACCAAGACTGGTGCAATCA	AT4G31140	15142390	15142922	533	exon (532)
Bra1656	GGAGTTTGCTTTCTTTGATGG	ACGCACTGTCGAGCTGATTA	AT4G31140	15142390	15143015	626	exon (625)
Bra1657	CAATGTTCTTGATGCAAACTACG	AACCAAGACTGGTGCAATCA	AT4G31140	15142450	15142922	473	exon (472)
Bra1658	CAATGTTCTTGATGCAAACTACG	ACGCACTGTCGAGCTGATTA	AT4G31140	15142450	15143015	566	exon (565)
Bra1659	GGTCGTTGCAGAAGAATGG	AACCAAGACTGGTGCAATCA	AT4G31140	15142485	15142922	438	exon (437)
Bra1660	GGTCGTTGCAGAAGAATGG	ACGCACTGTCGAGCTGATTA	AT4G31140	15142485	15143015	531	exon (530)
Bra1661	TGGAAGACCAGGTACAAGATGA	TCCATGATATCAATGTGTATGTCG	AT4G31490	15271743	15272160	418	exon (417)
Bra1662	TGGTTCTTAACGACATACACATTG	GCATCCTCACCAAACACACTT	AT4G31490	15272127	15272560	434	exon (106) - intron - exon (86) - intron - exon (72)
Bra1663	TCATGAACCTCTCTGGAATGAA	TGCAGATCTACAAAGACCAACC	AT4G31500	15273928	15274457	530	exon (68) - intron - exon (366)
Bra1664	TCATGAACCTCTCTGGAATGAA	CTTGACCCTAACCGCCCTA	AT4G31500	15273928	15274509	582	exon (120) - intron - exon (366)
Bra1665	TCACGCTGTTCCTTCAACCT	GTTGCATTGTGAGCCCTGAT	AT4G31700	15346382	15346851	470	exon (210) - intron - exon (165)
Bra1666	TCACGCTGTTCCTTCAACCT	GAGAGGAGAAGAAAGTCTGTTCG	AT4G31700	15346382	15346876	495	exon (235) - intron - exon (165)
Bra1667	TGTCTGCACTTCCTCTTTGG	TTTGGCGATAGGTTGTTGAA	AT4G31750	15364782	15365328	547	exon (51) - intron - exon (75) - intron - exon (90)
Bra1668	TGTCTGCACTTCCTCTTTGG	GAACATGGAGAGTTGGAGGAG	AT4G31750	15364782	15365369	588	exon (92) - intron - exon (75) - intron - exon (90)
Bra1669	TGAATTTAGCTTTCTCAACCATTG	TGATGAAAGGGAAGTTTGGAG	AT4G31930	15449725	15450285	561	exon (144) - intron - exon (271)
Bra1670	TGCCATCTCTTGGCATCATA	GCTGCAGAGAAATATGAAGAAGC	AT4G32070	15504759	15505447	689	exon (688)
Bra1671	TTTGTCAATGGATGGAAACG	ATCTTCCTCAGCTCGTCCTC	AT4G32160	15532342	15532735	394	exon (96) - intron - exon (107)
Bra1672	TCGTAAAGTTGGTGCACTTCC	CTGAGATGGCAATCTTGGAA	AT4G32330	15610884	15611606	723	exon (72) - intron - exon (72) - intron - exon (111) - intron - exon (210)
Bra1673	CCCATAAGGCGAAGAAGAGC	CATCTCAATTGCTGTGACTGG	AT4G32410	15641194	15641558	365	exon (364)
Bra1674	CCCATAAGGCGAAGAAGAGC	GGGATCTGCACCAATCAATC	AT4G32410	15641194	15641922	729	exon (244) - intron - exon (402)
Bra1675	TTCCAGTCACAGCAATTGAGA	GGGATCTGCACCAATCAATC	AT4G32410	15641536	15641922	387	exon (244) - intron - exon (60)
Bra1676	ATCACCAAGCTCAGCACCTT	TCTTTGGCTTCATAGTGTCTGTG	AT4G32551	15711499	15712186	688	exon (153) - intron - exon (118) - intron - exon (110) - intron - exon (37)
Bra1677	ACAGTGGTGGTTCCTCCAAA	TCTTTGGCTTCATAGTGTCTGTG	AT4G32551	15711573	15712186	614	exon (79) - intron - exon (118) - intron - exon (110) - intron - exon (37)
Bra1678	TGGGACTCTTACATCTCCATCA	TCTTTGGCTTCATAGTGTCTGTG	AT4G32551	15711622	15712186	565	exon (30) - intron - exon (118) - intron - exon (110) - intron - exon (37)
Bra1679	CTGCCAAGGCCATTATCAC	AGTTGCTTAGAAACGGACCTG	AT4G32570	15716932	15717502	571	exon (257) - intron - exon (97) - intron - exon (24)
Bra1680	CATCAAAGACATGAGCTTGACC	AGTTGCTTAGAAACGGACCTG	AT4G32570	15717086	15717502	417	exon (257) - intron - exon (79)
Bra1681	TGGACGGGAGCAAATACG	TTGGCTCTTGCTATTTCTTCAA	AT4G32810	15830735	15831244	510	exon (166) - intron - exon (103) - intron - exon (91)
Bra1682	TGTGCAGCATCAATCCTTTG	TTGGCTCTTGCTATTTCTTCAA	AT4G32810	15830804	15831244	441	exon (97) - intron - exon (103) - intron - exon (91)
Bra1683	TGCCTTCCATTAACAAGACCA	CGAGATGTTGACTGCTGTCTG	AT4G32840	15845241	15845829	589	exon (225) - intron - exon (49) - intron - exon (135)
Bra1684	CAGATGCATTGGCTGGAATA	CGAGATGTTGACTGCTGTCTG	AT4G32840	15845335	15845829	495	exon (225) - intron - exon (49) - intron - exon (41)
Bra1685	GCTCTTCCCATGCTCGAC	GTCTCTTTGGCACCATCCTG	AT4G32880	15863684	15864139	456	exon (46) - intron - exon (156) - intron - exon (49)
Bra1686	ACTGCAGCTGCGACTTGTT	CGGCTAATGGACTATGGATTC	AT4G33010	15926862	15927533	672	exon (90) - intron - exon (99) - intron - exon (118) - intron - exon (78)
Bra1687	TGGAATCCATAGTCCATTAGCC	CATTGCCATGATGGGATCT	AT4G33010	15927511	15927899	389	exon (85) - intron - exon (78) - intron - exon (58)
Bra1688	TGGAATCCATAGTCCATTAGCC	TGCCATCTCAATCTCCACAA	AT4G33010	15927511	15928208	698	exon (114) - intron - exon (189) - intron - exon (78) - intron - exon (58)
Bra1689	CATACCAGGACCACCACCTC	GTGAGTATGCCGGGCTTATG	AT4G33010	15928149	15928766	618	exon (41) - intron - exon (300) - intron - exon (98)
Bra1690	GGCTCGTCAAACCAACCT	GTGAGTATGCCGGGCTTATG	AT4G33010	15928232	15928766	535	exon (41) - intron - exon (300) - intron - exon (15)
Bra1691	ATGTTGGCACCATCCATGT	GTGAGTATGCCGGGCTTATG	AT4G33010	15928338	15928766	429	exon (41) - intron - exon (289)
Bra1692	GACTCCATGAGTTGAAGGGTATG	GTGAGTATGCCGGGCTTATG	AT4G33010	15928415	15928766	352	exon (41) - intron - exon (212)
Bra1693	GGTCATTGGTGGAGATGGTT	GAGTTCCATACTCACCCATCG	AT4G33030	15936314	15936753	440	exon (439)	✔	✔	✔
Bra1694	ATGCCAACACTCGCTTCTCT	GCAGGTCCAATCTTCAACG	AT4G33070	15952983	15953535	553	exon (368) - intron - exon (94)
Bra1695	GGCACACTGTTCGGAACTT	TGAACCTTTCGTTATCGGTCA	AT4G33210	16016018	16016580	563	exon (73) - intron - exon (64) - intron - exon (87) - intron - exon (39)
Bra1696	CCGATAACGAAAGGTTCAGTG	GAGCCTCTATACAAAGAAGGTGCT	AT4G33210	16016563	16016914	352	exon (351)
Bra1697	TTGTTCTCTTCTGTTTCTCAGCTC	TGTCACCAAGACCAAGCATC	AT4G33410	16081862	16082435	574	exon (573)
Bra1698	CATTCCAACTTGCATCAAATG	CTTGAGAGTGACGGAGACCA	AT4G33530	16126518	16126937	420	exon (419)
Bra1699	CATTCCAACTTGCATCAAATG	AAGCTATCATTTATTCCGCTGTG	AT4G33530	16126518	16127158	641	exon (30) - intron - exon (522)
Bra1700	CATTCCAACTTGCATCAAATG	TAACCACCCTTCCTGCAATC	AT4G33530	16126518	16127270	753	exon (142) - intron - exon (522)
Bra1701	CCCTCTCCTGGAGTTCTTCC	CTTGAGAGTGACGGAGACCA	AT4G33530	16126566	16126937	372	exon (371)
Bra1702	CCCTCTCCTGGAGTTCTTCC	AAGCTATCATTTATTCCGCTGTG	AT4G33530	16126566	16127158	593	exon (30) - intron - exon (474)
Bra1703	CCCTCTCCTGGAGTTCTTCC	TAACCACCCTTCCTGCAATC	AT4G33530	16126566	16127270	705	exon (142) - intron - exon (474)
Bra1704	CTGGTCCAAACCCACTTCCT	GCAATGTACATGTCTGATGATAACC	AT4G33680	16171936	16172572	637	exon (60) - intron - exon (207) - intron - exon (204)
Bra1705	GTAAGGCGCATTCTTTCCTC	GCAATGTACATGTCTGATGATAACC	AT4G33680	16172036	16172572	537	exon (60) - intron - exon (207) - intron - exon (104)
Bra1706	GTAAGGCGCATTCTTTCCTC	GAATGGCTTCTTTCCCGACT	AT4G33680	16172036	16172735	700	exon (223) - intron - exon (207) - intron - exon (104)
Bra1707	CAAGAGCACCAGCTTGAGAG	GAATGGCTTCTTTCCCGACT	AT4G33680	16172257	16172735	479	exon (223) - intron - exon (180)
Bra1708	TGGAAGGAGCTGATGAAGGA	GACATCTGGCTTCCAGGAGA	AT4G34000	16296431	16297172	742	exon (464) - intron - exon (125)
Bra1709	ATAGCCAAAGCAATGGGTCA	TCAAGCATCTCCTCTGTCTCC	AT4G34230	16387040	16387469	430	exon (267) - intron - exon (60)	✔	✔		✔
Bra1710	TGGTATTTGGGACTTTGGATG	GGGATGGCTCTTGTCTCAAA	AT4G34280	16409195	16409757	563	exon (133) - intron - exon (349)
Bra1711	CGTTTAATGTCGAACACCTTCA	TGAGCTAGTGGAAGAGAAGATTGA	AT4G34350	16428706	16429159	454	exon (166) - intron - exon (87) - intron - exon (40)
Bra1712	GTCACCCAAGGACAAGTCG	GTTGAGCGTGCTGTTCAGAT	AT4G34350	16430030	16430405	376	exon (102) - intron - exon (175)
Bra1713	AGCAGACATCCCTTGTTTCTG	CATTGGCTTGGATTGCTTTC	AT4G34490	16486210	16486828	619	exon (36) - intron - exon (65) - intron - exon (257)
Bra1714	TTTCCCTGATGCATTCCATA	CATTGGCTTGGATTGCTTTC	AT4G34490	16486330	16486828	499	exon (36) - intron - exon (65) - intron - exon (137)
Bra1715	TGATTTGTCCCATCTTTGGTC	GTTGTGCACCGTGATGTGA	AT4G34500	16488153	16488764	612	exon (137) - intron - exon (130) - intron - exon (171)
Bra1716	GGACTCGCGATCCTCATGT	TTGGTCGGTCTGTGTATGAGTC	AT4G34740	16575192	16575567	376	exon (375)
Bra1717	GGACTCGCGATCCTCATGT	TTGATGCCTCATCCTGAGC	AT4G34740	16575192	16575640	449	exon (448)
Bra1718	GGAATGGTGAGACCCATGTC	CCCATCTCCTTCTCCATAACTC	AT4G34760	16582517	16582875	359	5'UTR (81) - exon (358)
Bra1719	GGATTTGTAATCCAAGGAGGAG	ACCACATGTTCTCCTTCCAAC	AT4G34960	16649900	16650504	605	exon (111) - intron - exon (76) - intron - exon (21)
Bra1720	GGATTTGTAATCCAAGGAGGAG	AAGTTCCAGCTCCACCTTCA	AT4G34960	16649900	16650566	667	exon (111) - intron - exon (76) - intron - exon (83)
Bra1721	GGATTTGTAATCCAAGGAGGAG	TCTCCAGAATCAGCAATCACA	AT4G34960	16649900	16650612	713	exon (111) - intron - exon (76) - intron - exon (129)
Bra1722	ACGCTCCCAAACAGTGTGAC	TGGAGATTGATGCTTGGTGT	AT4G35300	16797922	16798437	516	exon (160) - intron - exon (273)
Bra1723	GTGCACGTAAATCATGAAACG	CTGAAGGCGACCCAAAGTC	AT4G35790	16956503	16957001	499	exon (50) - intron - exon (150) - intron - exon (44)
Bra1724	GTGCACGTAAATCATGAAACG	TGGAGTTGGCACTAAAGATTGTT	AT4G35790	16956503	16957079	577	exon (128) - intron - exon (150) - intron - exon (44)
Bra1725	ATCCGGATCAAAGCATCATC	GGCTGTTGGTAATAATCGCAAG	AT4G35790	16957883	16958293	411	exon (142) - intron - exon (178)
Bra1726	TTCCATCGTGTTGCCTTTCT	GGCTGTTGGTAATAATCGCAAG	AT4G35790	16957943	16958293	351	exon (142) - intron - exon (118)
Bra1727	CGACGGTGAAATTGGGTACT	GCCTCAACACGCTCTGGAT	AT4G35880	16993761	16994214	454	exon (124) - intron - exon (221)
Bra1728	TTTGGGTCCCTTGTGATTG	GCCTCAACACGCTCTGGAT	AT4G35880	16993827	16994214	388	exon (58) - intron - exon (221)
Bra1729	ATCATGTTGGTGATCGTGGT	GTGGTGCATCACGACGAA	AT4G36130	17097965	17098570	606	exon (87) - intron - exon (251)
Bra1730	ATCATGTTGGTGATCGTGGT	AAGAGCAGCAGCTTGACCTC	AT4G36130	17097965	17098638	674	exon (87) - intron - exon (319)
Bra1731	GGTCAAGCCCGAAATCAG	AGTCAAGCACCGAAACATCA	AT4G36180	17120655	17121026	372	exon (78) - intron - exon (214)
Bra1732	GGTCAAGCCCGAAATCAG	GGTAGAACAAGCGCAGGAAG	AT4G36180	17120655	17121307	653	exon (78) - intron - exon (495)
Bra1733	AGCTATGAGGTGGCGCATT	GGTAGAACAAGCGCAGGAAG	AT4G36180	17120858	17121307	450	exon (449)
Bra1734	TGCATACTTCTTCACAAGCTCTC	CCAAACAACACTTTCCAGACC	AT4G36430	17204768	17205257	490	exon (79) - intron - exon (292)
Bra1735	TTGTTCCAATGTCATGTCTGG	TTCCATTGGGAAGAAGAGATTC	AT4G36430	17204966	17205322	357	exon (144) - intron - exon (94)
Bra1736	TTGTTCCAATGTCATGTCTGG	AGGGTTGTGATGGCTCTTTG	AT4G36430	17204966	17205614	649	exon (192) - intron - exon (166) - intron - exon (94)
Bra1737	GGTCTGGAAAGTGTTGTTTGG	AGGGTTGTGATGGCTCTTTG	AT4G36430	17205237	17205614	378	exon (192) - intron - exon (107)
Bra1738	GGTCTGGAAAGTGTTGTTTGG	TCATTTCCACGACTGTTTCG	AT4G36430	17205237	17205717	481	exon (25) - intron - exon (192) - intron - exon (107)
Bra1739	GAATCTCTTCTTCCCAATGGAAC	TCATTTCCACGACTGTTTCG	AT4G36430	17205301	17205717	417	exon (25) - intron - exon (192) - intron - exon (43)
Bra1740	CGCCAACTTCATGAATCATTT	TCCAACCAAGTCCACAATCA	AT4G36780	17332881	17333476	596	3'UTR (107) - exon (595)
Bra1741	TCTGCAATCAACACGAGGAG	TGGTTGTTTCTGTGATTGAGC	AT4G36970	17429847	17430537	691	exon (211) - intron - exon (82) - intron - exon (230)
Bra1742	CCATTGATGCTGATTTCTTCTTC	TGGTTGTTTCTGTGATTGAGC	AT4G36970	17430044	17430537	494	exon (211) - intron - exon (82) - intron - exon (33)
Bra1743	TGGAGGGTATGATGGTAATTTAGG	AAACTCTCTAAACCCAACACGAC	AT4G37260	17540979	17541528	550	exon (549)
Bra1744	TGACGTCAGCGAGCAATCTA	AAACTCTCTAAACCCAACACGAC	AT4G37260	17541090	17541528	439	exon (438)
Bra1745	GGTGGAGATACTATTCCGGTGA	TGATGAATATGGTAATGGGTTCA	AT4G37445	17604289	17604760	472	exon (97) - intron - exon (61) - intron - exon (133)
Bra1746	CTGTGTAAGGTTGTCCACTTCG	GCTTATGCTTATTTGCAGCATT	AT4G37800	17776829	17777326	498	exon (147) - intron - exon (101) - intron - exon (78)
Bra1747	GGTGTGGACCAACACAAGGT	TGGTGTTTCGAACATTGAGG	AT4G37870	17803834	17804229	396	exon (98) - intron - exon (66) - intron - exon (68)
Bra1748	GGTGTGGACCAACACAAGGT	TCTGGATGCAATATGGGAAA	AT4G37870	17803834	17804538	705	exon (55) - intron - exon (174) - intron - exon (66) - intron - exon (68)
Bra1749	TTCCAGATATCAGGCTCCTTCT	TCTGGATGCAATATGGGAAA	AT4G37870	17804152	17804538	387	exon (55) - intron - exon (153)
Bra1750	GCAATGTGAACAGCTTCCAA	TTGTAACCACCACAACTCACAA	AT4G37930	17832377	17833103	727	exon (98) - intron - exon (105) - intron - exon (66) - intron - exon (78) - intron - exon (49)
Bra1751	GGCTTGAATAACAGATGATAGCTC	CTCTGCGATATTGCCATCAA	AT4G38130	17898222	17898652	431	exon (123) - intron - exon (223)
Bra1752	GGCTTGAATAACAGATGATAGCTC	CCCTGAAACCCAGCAAGA	AT4G38130	17898222	17898794	573	exon (265) - intron - exon (223)
Bra1753	TTGATGGCAATATCGCAGAG	CCTGATGGTGTGAAGAGGAAA	AT4G38130	17898633	17899024	392	exon (391)
Bra1754	TCAGCTACAGCATCGACACC	CCACTTCATCCATGCCTCTT	AT4G38160	17902836	17903246	411	exon (410)
Bra1755	CCATCAGCAGTCATTGTTGG	GCTTAAGACTTGTGGGACTTGTG	AT4G38200	17921920	17922460	541	exon (540)
Bra1756	CTGAACCTCCCATGCTTCAT	GCTTAAGACTTGTGGGACTTGTG	AT4G38200	17922060	17922460	401	exon (400)
Bra1757	AAGCAAAGGCCTGACGTG	ACGCCTCTCCACTATCTCAAA	AT4G38250	17936202	17936555	354	exon (353)
Bra1758	AGTCAGCCGATGGCAAAG	TGGCTATCACCAGAGGCTTT	AT4G38350	17960248	17960749	502	exon (72) - intron - exon (66) - intron - exon (96)
Bra1759	AGTCAGCCGATGGCAAAG	CTGCTTCTTGGCTCGATGA	AT4G38350	17960248	17960778	531	exon (101) - intron - exon (66) - intron - exon (96)
Bra1760	CAAGGTGTTGCCATTGCTCT	TTCTGGGAGATCTTGTGCAG	AT4G38360	17968827	17969542	716	exon (107) - intron - exon (257) - 3'UTR (194) - exon (98) - 3'UTR (98)
Bra1761	CCAGATTCTCAAGGCTGCAT	TTGTGCCTCCTCCCATTCT	AT4G38430	17987634	17988009	376	exon (87) - intron - exon (176)
Bra1762	ACTATCTCCGGCCTGACCTT	AAGCTGCACTTGAAACAACG	AT4G38620	18054041	18054713	673	exon (87) - intron - exon (423)
Bra1763	CCGGGAAGAACAGATAACGA	AAGCTGCACTTGAAACAACG	AT4G38620	18054316	18054713	398	exon (397)
Bra1764	GCTGAGCGTAACACTCCTCCT	TGAGGATCTTACCCGAACCT	AT4G38770	18098055	18098447	393	exon (147) - intron - exon (152)
Bra1765	TTTCTTGCCTTCGGTGGTAG	ACGCCGATGAGCTTGTTAAG	AT4G38970	18165005	18165508	504	exon (26) - intron - exon (215)
Bra1766	TTTCTTGCCTTCGGTGGTAG	TTCTCTTCCGTCAGCCTTCT	AT4G38970	18165005	18165589	585	exon (107) - intron - exon (215)
Bra1767	ACTCGTCCATCGCCAAGAT	TTCTCTTCCGTCAGCCTTCT	AT4G38970	18165175	18165589	415	exon (107) - intron - exon (45)
Bra1768	GCGAAGCAGGTGGTGAAA	GTGAGAATCGCCATCACAAA	AT4G39170	18242457	18243036	580	exon (188) - intron - exon (136) - intron - exon (94)
Bra1769	CTATTGATGCTGGAAACAAAGC	CTCCTCCTGTGAGCCAGACT	AT4G39420	18354112	18354483	372	exon (371)
Bra1770	CTATTGATGCTGGAAACAAAGC	TGAGTGGTAAGTATCCTCCTCCA	AT4G39420	18354112	18354696	585	exon (584)
Bra1771	AGGCTTGTGGTCAGGCTTC	CTCCTCCTGTGAGCCAGACT	AT4G39420	18354139	18354483	345	exon (344)
Bra1772	AGGCTTGTGGTCAGGCTTC	TGAGTGGTAAGTATCCTCCTCCA	AT4G39420	18354139	18354696	558	exon (557)
Bra1773	CAGATTCCAAGTGGCTCTGTT	TGAGTGGTAAGTATCCTCCTCCA	AT4G39420	18354184	18354696	513	exon (512)
Bra1774	TTCCAGGAGGCTCTGATTGT	TGAGTGGTAAGTATCCTCCTCCA	AT4G39420	18354249	18354696	448	exon (447)
Bra1775	TCTTAACCAGCCAAGCGAAT	TGAGTGGTAAGTATCCTCCTCCA	AT4G39420	18354284	18354696	413	exon (412)
Bra1776	TTGGAATCTGATGCTCAAACC	TGAGTGGTAAGTATCCTCCTCCA	AT4G39420	18354317	18354696	380	exon (379)
Bra1777	GCTCTTAACACATGGAAGTACCC	CCAGGAGCCAATTCTACAGC	AT4G39660	18407727	18408231	505	exon (32) - intron - exon (144) - intron - exon (32)
Bra1778	GCTCTTAACACATGGAAGTACCC	CATACACCACCAGCGTTGC	AT4G39660	18407727	18408279	553	exon (32) - intron - exon (144) - intron - exon (80)
Bra1779	GCTCTTAACACATGGAAGTACCC	CCAAATCCAGTTTGGACTTCA	AT4G39660	18407727	18408309	583	exon (32) - intron - exon (144) - intron - exon (110)
Bra1780	TTCCAGAAGAAGCACGATCC	TGCCTCCATTAGCTTGATCC	AT4G39690	18421070	18421430	361	exon (55) - intron - exon (102) - intron - exon (31)
Bra1781	TCGCGAATCTTCCGATTAAG	TCAAGCCAATGACTCTTCTTATCA	AT4G39880	18504635	18504989	355	exon (354)
Bra1782	CAAGCCAACCACTACTGCAA	TGCATCGTCTCTTGGAGAAA	AT5G01230	92989	93339	351	exon (51) - intron - exon (20)
Bra1783	GAAGACTGGTGGTTGGTGGT	ACTGGCCCAGAGAAACAGAG	AT5G01590	225413	225937	525	exon (190) - intron - exon (215)
Bra1784	ACGGCTTATGGAGCTGGAAT	ACTGGCCCAGAGAAACAGAG	AT5G01590	225486	225937	452	exon (117) - intron - exon (215)
Bra1785	CAAAGTGGCAACATGCTGAT	CTTCCCGGGTTCCATTCT	AT5G01620	234088	234514	427	exon (72) - intron - exon (153) - intron - exon (24)
Bra1786	TACCGTTGGATGGCTCCT	CTGAAGCTTGGCCTCATGTT	AT5G01850	333524	333996	473	exon (20) - intron - exon (159) - intron - exon (98)
Bra1787	TCCCGGAGAGATTCATATTCA	CCCTTCAGAAGTCACTGCTTT	AT5G01950	369054	369446	393	exon (162) - intron - exon (28)
Bra1788	GCTACAGCGAGTGCTTGGTA	GGGAACATACGGATACTGTGC	AT5G02800	635705	636058	354	exon (160) - intron - exon (103)
Bra1789	GGACCAGACACAGAGTGATGC	CGTAAGGATCACTATCCACCAA	AT5G02820	643370	643776	407	exon (406)
Bra1790	GGACCAGACACAGAGTGATGC	TCCCGGTCTTAATATCCTGCT	AT5G02820	643370	643950	581	exon (580)
Bra1791	GGACCAGACACAGAGTGATGC	ATCCTGCTGCTGCAGTTTC	AT5G02820	643370	644114	745	exon (744)
Bra1792	GCAGAGAAAGGTGTGGTGGT	TCCCGGTCTTAATATCCTGCT	AT5G02820	643452	643950	499	exon (498)
Bra1793	GCAGAGAAAGGTGTGGTGGT	ATCCTGCTGCTGCAGTTTC	AT5G02820	643452	644114	663	exon (662)
Bra1794	ATGGGAATGGGTGGGAAA	TCCCGGTCTTAATATCCTGCT	AT5G02820	643521	643950	430	exon (429)
Bra1795	ATGGGAATGGGTGGGAAA	ATCCTGCTGCTGCAGTTTC	AT5G02820	643521	644114	594	exon (593)
Bra1796	TGGAGATATGCAGAGTGATGCT	TCCCGGTCTTAATATCCTGCT	AT5G02820	643565	643950	386	exon (385)
Bra1797	TGGAGATATGCAGAGTGATGCT	ATCCTGCTGCTGCAGTTTC	AT5G02820	643565	644114	550	exon (549)
Bra1798	TTGGTGGATAGTGATCCTTACG	ATCCTGCTGCTGCAGTTTC	AT5G02820	643755	644114	360	exon (359)
Bra1799	AAAGTTTCCAACACCGGTTC	TACACTAAACCATTCACAACCAAA	AT5G03260	777532	778215	684	exon (683)
Bra1800	CTGGAACTTGTGGTGTCTGTG	TTCACAGATGAATGGAGCAGA	AT5G03300	797716	798163	448	exon (113) - intron - exon (98) - intron - exon (39)
Bra1801	GGACCAAGAAGCGCTGAGTA	TCAGTTCTGGACTCTCTTCTTCC	AT5G03555	898691	899179	489	exon (488)
Bra1802	GGACCAAGAAGCGCTGAGTA	GGTGGATTTGGTCACATGCT	AT5G03555	898691	899226	536	exon (535)
Bra1803	CTTCATTCCTTCTTTCAAAGCTC	ACAATGCAAATGTCAATGGTTT	AT5G03760	989383	990024	642	exon (267) - intron - exon (99) - intron - exon (113)
Bra1804	TGCTTGTATGGTGCAACAGG	TCTTCCTCACTCGGTGGAAC	AT5G04140	1137454	1138119	666	exon (154) - intron - exon (79) - intron - exon (84) - intron - exon (95)
Bra1805	GCAATCCACGAAGCAGAATA	TGCAAACCAGCAGAAGACAG	AT5G04550	1303526	1303907	382	3'UTR (230) - exon (381)
Bra1806	GCAATCCACGAAGCAGAATA	GAATGGACAGACGCAATGG	AT5G04550	1303526	1304050	525	3'UTR (230) - exon (524)
Bra1807	TGAGGAGAAGTTGCATAAACTGG	TCCACCATCTCGTCTCAATG	AT5G05010	1477920	1478658	739	exon (93) - intron - exon (172) - intron - exon (224)
Bra1808	TGATGAAGCGTAAGGCTAATGA	TCCACCATCTCGTCTCAATG	AT5G05010	1477976	1478658	683	exon (37) - intron - exon (172) - intron - exon (224)
Bra1809	TGATGAAGCGTAAGGCTAATGA	AGGGTTCCCTGCATATCAAA	AT5G05010	1477976	1478687	712	exon (37) - intron - exon (172) - intron - exon (253)
Bra1810	CAACAGTTGATTCCACATTCCA	AATGGTGGAGAAACGAGCAG	AT5G05170	1530402	1530888	487	exon (486)
Bra1811	AACCCACAACAACGAGAAGAT	AATGGTGGAGAAACGAGCAG	AT5G05170	1530467	1530888	422	exon (421)	✔
Bra1812	CTGCTCGTTTCTCCACCATT	CGGCATTGTCCTATATGGTATG	AT5G05170	1530869	1531302	434	exon (162) - intron - exon (116)
Bra1813	CTGCTCGTTTCTCCACCATT	GAAGATATTCTGACTGGGTTCAAA	AT5G05170	1530869	1531464	596	exon (324) - intron - exon (116)
Bra1814	GATCTGAAAGATTGATAGGAGCAG	TTCCTGTATTCAACCTCGATGA	AT5G05170	1531356	1531995	640	exon (42) - intron - exon (203) - intron - exon (135)
Bra1815	GATCTGAAAGATTGATAGGAGCAG	AGCTCTGTGGTGGATCAAGAA	AT5G05170	1531356	1532082	727	exon (129) - intron - exon (203) - intron - exon (135)
Bra1816	TGGATAGCCTCTTTGAGAAGG	TTCCTGTATTCAACCTCGATGA	AT5G05170	1531634	1531995	362	exon (42) - intron - exon (156)
Bra1817	TGGATAGCCTCTTTGAGAAGG	AGCTCTGTGGTGGATCAAGAA	AT5G05170	1531634	1532082	449	exon (129) - intron - exon (156)
Bra1818	TGGATAGCCTCTTTGAGAAGG	AGATGGGATTCAAGGACCTG	AT5G05170	1531634	1532198	565	exon (245) - intron - exon (156)
Bra1819	GTTGCTGAAGGAGGAACACC	AGCTCTGTGGTGGATCAAGAA	AT5G05170	1531664	1532082	419	exon (129) - intron - exon (126)
Bra1820	GTTGCTGAAGGAGGAACACC	AGATGGGATTCAAGGACCTG	AT5G05170	1531664	1532198	535	exon (245) - intron - exon (126)
Bra1821	TGTCATCGAGGTTGAATACAGG	AAGCAATGTGCTTCCTGATG	AT5G05170	1531972	1532466	495	exon (125) - intron - exon (243)
Bra1822	TCTTGATCCACCACAGAGCTT	AAGCAATGTGCTTCCTGATG	AT5G05170	1532063	1532466	404	exon (125) - intron - exon (152)
Bra1823	TGGTACCCATTTACGAGCAA	CAGTTTCCCAAGTGGTTTCC	AT5G05170	1533185	1533572	388	exon (59) - intron - exon (228)
Bra1824	TCAACAGCCAGAATAGAGAGCA	TTGGAAGGAGAGAGTTGATGG	AT5G05170	1533291	1534023	733	exon (135) - intron - exon (267) - intron - exon (122)
Bra1825	GGAAACCACTTGGGAAACTG	TTGGAAGGAGAGAGTTGATGG	AT5G05170	1533553	1534023	471	exon (135) - intron - exon (227)
Bra1826	GGAAACCACTTGGGAAACTG	AGGATTGTGGATCCTGTTGG	AT5G05170	1533553	1534058	506	exon (170) - intron - exon (227)
Bra1827	CCTAACCAGCGTTCAACTCC	GATAGTTTGGCGAGTGTGGA	AT5G05680	1701666	1702396	731	exon (101) - intron - exon (250) - intron - exon (193)
Bra1828	TTCTCCTCAACCGACCTGA	TGTGACCCGTCTAAGACCTTG	AT5G06460	1973388	1973982	595	exon (311) - intron - exon (197)
Bra1829	TGTGACAGATGAGAAGGCTACAA	TGTGACCCGTCTAAGACCTTG	AT5G06460	1973558	1973982	425	exon (141) - intron - exon (197)
Bra1830	CTTGTTTGTTAGCAATGAAATGG	TGTCAATGCCAGCGATATTC	AT5G06830	2117383	2117892	510	exon (259) - intron - exon (170)
Bra1831	AGCTGAGAGATGTTTCTTGTGG	GGTCTGGCAAGCCATAGAGA	AT5G06960	2156790	2157390	601	exon (54) - intron - exon (246) - intron - exon (137)
Bra1832	TTGACAGAACAACAATCGCTAGA	GGTCTGGCAAGCCATAGAGA	AT5G06960	2156948	2157390	443	exon (221) - intron - exon (137)
Bra1833	TTCTCTTTCGCTGCTCATCA	TTTCTCTGGCGCTGATGC	AT5G07740	2464452	2464870	419	exon (418)
Bra1834	TCAAGCCTGGTGAATGCAA	TTTCTCCAAGCAGTCGACAA	AT5G08300	2668460	2668932	473	exon (100) - intron - exon (99)
Bra1835	GCCGGGATACATCCACAA	TTTCTCCAAGCAGTCGACAA	AT5G08300	2668491	2668932	442	exon (69) - intron - exon (99)
Bra1836	TTGTCGACTGCTTGGAGAAA	CCTGAGCCGTACCTTTACCA	AT5G08300	2668913	2669562	650	exon (44) - intron - exon (62) - intron - exon (82) - intron - exon (33)
Bra1837	TTGTCGACTGCTTGGAGAAA	GGAGATTCAACAACCTTCACTCC	AT5G08300	2668913	2669611	699	exon (44) - intron - exon (62) - intron - exon (82) - intron - exon (82)
Bra1838	TGGCGATAATCTTCTTCCACA	GGAACACCAGAAGGAACTCTCT	AT5G08335	2683064	2683592	529	exon (528)
Bra1839	ACAATGGTCCTGCCCAAA	TCAGCATATGGGCAATCTCA	AT5G08380	2695171	2695626	456	exon (23) - intron - exon (91) - intron - exon (50) - intron - exon (18)
Bra1840	ACTGATTCTGCTGCGCTTT	TGGAAAGAGCAGAAGGATTACC	AT5G08450	2731073	2731723	651	exon (650)
Bra1841	GAAACCAAAGATCTCTTACAACGA	GGCATTGAATCAAACAACTCC	AT5G08510	2753150	2753622	473	exon (472)
Bra1842	CGTTCCCTGATCCTTCTCTC	TGTGCTGATGGATTTCGATG	AT5G08530	2759882	2760238	357	exon (356)
Bra1843	CGTTCCCTGATCCTTCTCTC	TAAGGCGTGGACCTGAGTG	AT5G08530	2759882	2760476	595	exon (594)
Bra1844	TCTCTTCCAGCTTTGCATTG	TAAGGCGTGGACCTGAGTG	AT5G08530	2760015	2760476	462	exon (461)
Bra1845	TCGAAATCCATCAGCACATC	TTTGATTGCTGGTGTTGGAA	AT5G08530	2760221	2760814	594	exon (593)
Bra1846	TCGAAATCCATCAGCACATC	AGATAGGGAGATCATGCGTCA	AT5G08530	2760221	2760862	642	exon (641)
Bra1847	CACTCAGGTCCACGCCTTA	TTTGATTGCTGGTGTTGGAA	AT5G08530	2760458	2760814	357	exon (356)
Bra1848	CACTCAGGTCCACGCCTTA	AGATAGGGAGATCATGCGTCA	AT5G08530	2760458	2760862	405	exon (404)
Bra1849	CACTCAGGTCCACGCCTTA	CTCAAGGGTACTGATTGGATTG	AT5G08530	2760458	2761032	575	exon (574)
Bra1850	AACCAGCATTAGCAGGGAAC	CTCAAGGGTACTGATTGGATTG	AT5G08530	2760537	2761032	496	exon (495)
Bra1851	GCTCCAGCTCACGCAGTTA	TCGAGATACAAAGGCCACAA	AT5G08560	2771254	2771844	591	exon (99) - intron - exon (83)
Bra1852	GCTCCAGCTCACGCAGTTA	TCAACCAGGAAATCCGTCTC	AT5G08560	2771254	2771894	641	exon (149) - intron - exon (83)
Bra1853	ACGCTTGTGGCCTTTGTATC	AGACGCTGGGATGTTGATTC	AT5G08560	2771821	2772252	432	exon (431)
Bra1854	GAGACGGATTTCCTGGTTGA	AGACGCTGGGATGTTGATTC	AT5G08560	2771875	2772252	378	exon (377)
Bra1855	AGATTCTGGCCTAAGAATCCAC	GAGCTTGCGGTAACTGTAATCC	AT5G08640	2804444	2805154	711	exon (31) - intron - exon (328) - intron - exon (195)
Bra1856	GGCAAGAGAAACTACACTTACATGG	CCTGAATCTCGATTAGGACAACA	AT5G09220	2867303	2868053	751	exon (94) - intron - exon (215) - intron - exon (140) - intron - exon (45)
Bra1857	CGGTTTGTGAGAACAACGTG	CCCAATACCGCCTACGAG	AT5G09230	2871896	2872499	604	exon (160) - intron - exon (66) - intron - exon (46) - intron - exon (40)
Bra1858	CGGTTTGTGAGAACAACGTG	CTCCATCCAGCGTAACTCCT	AT5G09230	2871896	2872521	626	exon (160) - intron - exon (66) - intron - exon (46) - intron - exon (62)
Bra1859	CGGTTTGTGAGAACAACGTG	ATGAGCTGGTCCTGGTTGTG	AT5G09230	2871896	2872555	660	exon (160) - intron - exon (66) - intron - exon (46) - intron - exon (96)
Bra1860	GCACCTCCAAGGTTTCTGAG	CCCAATACCGCCTACGAG	AT5G09230	2871959	2872499	541	exon (97) - intron - exon (66) - intron - exon (46) - intron - exon (40)
Bra1861	GCACCTCCAAGGTTTCTGAG	CTCCATCCAGCGTAACTCCT	AT5G09230	2871959	2872521	563	exon (97) - intron - exon (66) - intron - exon (46) - intron - exon (62)
Bra1862	GCACCTCCAAGGTTTCTGAG	ATGAGCTGGTCCTGGTTGTG	AT5G09230	2871959	2872555	597	exon (97) - intron - exon (66) - intron - exon (46) - intron - exon (96)
Bra1863	AGCTCGTAGGCGGTATTGG	CCATCAGGCCTTTGTTTCAT	AT5G09230	2872480	2872985	506	exon (140) - intron - exon (130) - intron - exon (80)
Bra1864	AGGAGTTACGCTGGATGGAG	CCATCAGGCCTTTGTTTCAT	AT5G09230	2872502	2872985	484	exon (118) - intron - exon (130) - intron - exon (80)
Bra1865	GTTCACTGCAGCACAACCAG	CCATCAGGCCTTTGTTTCAT	AT5G09230	2872525	2872985	461	exon (95) - intron - exon (130) - intron - exon (80)
Bra1866	CCATATTGAGCTCCATTTCTAGG	CGGACTGATTGGGTTATGC	AT5G09330	2893866	2894263	398	exon (69) - intron - exon (67)
Bra1867	GCTGTGTTTGATCTTGGTGGT	CCAGCATCCTTGAGACAGTTC	AT5G09590	2976813	2977303	491	exon (68) - intron - exon (332)
Bra1868	AACTGTCTCAAGGATGCTGGT	CCATTTCACGCTCACCTTG	AT5G09590	2977284	2977948	665	exon (308) - intron - exon (70)
Bra1869	AACTGTCTCAAGGATGCTGGT	TCCTCTTGGAGATGGTGGAA	AT5G09590	2977284	2978010	727	exon (308) - intron - exon (132)
Bra1870	CACTTCCTCTGCTCCTGTACG	GGCCTTGATCCAAGAGAAGTC	AT5G09660	2993842	2994450	609	exon (78) - intron - exon (120) - intron - exon (90) - intron - exon (62)
Bra1871	GGCAAGCATCTGCAAACTT	GGCCTTGATCCAAGAGAAGTC	AT5G09660	2994034	2994450	417	exon (78) - intron - exon (120) - intron - exon (33)
Bra1872	GCATCCCTTGCAGCAATAAA	ATGAGGATTGTTATTTGGCTCA	AT5G10240	3215368	3216037	670	exon (98) - intron - exon (96) - intron - exon (100)
Bra1873	TCATGAGCCAAATAACAATCCTC	CCGTATCATCGAACTCTCTCG	AT5G10240	3216013	3216362	350	exon (24) - intron - exon (65)
Bra1874	CCATACTGACCACCTTGTGTG	TGCCCACATATGAATCATCAC	AT5G10270	3221779	3222223	445	exon (444)
Bra1875	AGACCTCTTCTTGGCCAAACT	CAAGAGGGCATCAAAGATCC	AT5G10360	3258773	3259160	388	exon (101) - intron - exon (199)
Bra1876	TGGTACTTAGATGCGGTTCTTG	CGCAGAGGAGGATGCAAG	AT5G10580	3347526	3348178	653	exon (152) - intron - exon (94)
Bra1877	TGGTGATCTGAAGCTTTGTGA	TCTTCTTTGTCCTAAACGCTCTC	AT5G10840	3425047	3425559	513	exon (512)
Bra1878	TCCACCACCAAAGGTAGTCC	TCTTCTTTGTCCTAAACGCTCTC	AT5G10840	3425131	3425559	429	exon (428)
Bra1879	TTGAGCCAGATGGATGTGAG	TGGCAATGATAATGCTGAGG	AT5G10840	3425256	3425949	694	exon (693)
Bra1880	GAGAGCGTTTAGGACAAAGAAGA	TGGCAATGATAATGCTGAGG	AT5G10840	3425537	3425949	413	exon (412)
Bra1881	CAGCATTATCATTGCCACCA	GAGAAGACCCGTCTGACGAC	AT5G10840	3425933	3426288	356	exon (120) - intron - exon (134)
Bra1882	AGCTGAGCCATATGCAACAA	CTAGTTGATGCCAGCATTCCT	AT5G11480	3669375	3669760	386	exon (69) - intron - exon (193)
Bra1883	CGACCTTGATTCGTCACACT	CTAGTTGATGCCAGCATTCCT	AT5G11480	3669405	3669760	356	exon (69) - intron - exon (163)
Bra1884	ACACGTGCTAAGCCAGCAG	TTGACAGCTTACCGAGTCTGAA	AT5G11700	3763495	3763902	408	exon (89) - intron - exon (205)
Bra1885	TTCAGACTCGGTAAGCTGTCAA	CAGCTTGTGGTTACTGCCAAT	AT5G11700	3763881	3764428	548	exon (109) - intron - exon (47)
Bra1886	TTCAGACTCGGTAAGCTGTCAA	TCTGAGATGGTTAGAAACTCATGC	AT5G11700	3763881	3764508	628	exon (189) - intron - exon (47)
Bra1887	TTCAGACTCGGTAAGCTGTCAA	TGGCTGGTGTAAATGCTCAA	AT5G11700	3763881	3764575	695	exon (256) - intron - exon (47)
Bra1888	TTGGCAGTAACCACAAGCTG	TTTGGTGGTGATGGCAGTTA	AT5G11700	3764409	3764765	357	exon (75) - intron - exon (197)
Bra1889	GCTGCTGCAACTTTCTGGA	AACCATTGGAATCCCAAACA	AT5G11720	3778455	3778904	450	exon (449)
Bra1890	TCCCACTTCGATTGAACTCC	GCCTTGAAATCCCAGATGAT	AT5G11850	3816454	3816983	530	exon (64) - 3'UTR (177) - exon (283)
Bra1891	TCCCACTTCGATTGAACTCC	TGTGACGTGTACAGCTTTGGT	AT5G11850	3816454	3817095	642	exon (176) - 3'UTR (177) - exon (283)
Bra1892	CGGAGCACCCATTAAATCAA	AGCATTGAGAAGGTGGATGC	AT5G11850	3819461	3819992	532	exon (118) - intron - exon (104) - intron - exon (30)
Bra1893	ACCCATCGATGTGAATCCAA	GGCCATGCATCAAATAACATC	AT5G11980	3869697	3870236	540	exon (100) - intron - exon (68) - intron - exon (55) - intron - exon (25)
Bra1894	TCCCTCTGCTCTTCCTCTCC	TGAAGGAGAAGCATCACCAC	AT5G12040	3885383	3885858	476	exon (39) - intron - exon (117) - intron - exon (84)
Bra1895	GTCTCACCATCAGCCACCTC	TCGTTTCGCTGTCGATGA	AT5G12140	3923383	3923850	468	exon (34) - intron - exon (97)
Bra1896	GTCACAGACGCTTGACTTCAC	CTGCAACCATGAGTGGAGTT	AT5G12250	3961602	3961978	377	exon (376)
Bra1897	AGCAAATGAAGCAACCATACAC	TGCCAGTGAGTGAAGAAGTGA	AT5G12900	4072365	4072878	514	exon (513)
Bra1898	CCAAGGTCTTGTCCAATTCAA	TGCCAGTGAGTGAAGAAGTGA	AT5G12900	4072427	4072878	452	exon (451)
Bra1899	CACACAATTATGTCTTGTATCGTCA	TTGATGATTGGACTGATTGGA	AT5G13000	4110833	4111419	587	exon (224) - intron - exon (51) - intron - exon (145)
Bra1900	TTGCTCTTCCTCCCACCA	TGCCTTGAGTGAATTTGTGC	AT5G13000	4111322	4111787	466	exon (465)
Bra1901	TTGCTCTTCCTCCCACCA	GATTGGTTTCCTGATGGCTTT	AT5G13000	4111322	4111850	529	exon (528)
Bra1902	TCCTTGTGAAGACTATGTTGAAGC	TAACATGTTCCTGGCCCTGT	AT5G13010	4127124	4127582	459	exon (458)
Bra1903	AAACAGGCAATGACGATTCA	TAACATGTTCCTGGCCCTGT	AT5G13010	4127155	4127582	428	exon (427)
Bra1904	TCTGGTGATCTTGCTAAGAAGAAG	GCTTGCACATTTCACAGCAT	AT5G13110	4159487	4160186	700	exon (71) - intron - exon (95) - intron - exon (115) - intron - exon (78)
Bra1905	TCTATTCCCAGCTTCTCTAGTGC	CTGTGGCTCAAGCTGCATTA	AT5G13420	4302201	4302591	391	exon (179) - intron - exon (124)
Bra1906	TCTATTCCCAGCTTCTCTAGTGC	GGATACTCTCATGGACAAGATGC	AT5G13420	4302201	4302749	549	exon (67) - intron - exon (183) - intron - exon (124)
Bra1907	TCAAGCATCTTGTCCATGAGAG	GCGTATTGGGAACTTGTGGT	AT5G13420	4302723	4303369	647	exon (267) - intron - exon (148)
Bra1908	TTGAGAGGTCATCAAGTCCAGA	GCGTATTGGGAACTTGTGGT	AT5G13420	4302787	4303369	583	exon (267) - intron - exon (84)
Bra1909	GCATCTCCTCGTCTTGGATG	GAGCAGGAATGGCTGAGAAG	AT5G13630	4387731	4388240	510	exon (209) - intron - exon (213)
Bra1910	CTTCTCAGCCATTCCTGCTC	CAATCGCGCTTGTTCTTTG	AT5G13630	4388221	4388809	589	exon (212) - intron - exon (287)
Bra1911	CTTCTCAGCCATTCCTGCTC	ATGGCAAGTGCCAAGATTGT	AT5G13630	4388221	4388885	665	exon (288) - intron - exon (287)
Bra1912	GACTTCATCGTGTGGGCAGT	TGATCCTGAAAGCATAGCTGAG	AT5G13800	4452403	4452829	427	exon (177) - intron - exon (150)
Bra1913	TCTCGTAGTATGGAGCGTTGG	TGATCCTGAAAGCATAGCTGAG	AT5G13800	4452438	4452829	392	exon (177) - intron - exon (115)
Bra1914	CAACGTCTTGGCTATGTTGC	TCGCATTCCCAATTCAGC	AT5G13830	4467405	4468144	740	exon (35) - intron - exon (87) - intron - exon (63) - intron - exon (99) - intron - exon (96)
Bra1915	TGGTGCTTGGCTTCAGGT	TCGCATTCCCAATTCAGC	AT5G13830	4467596	4468144	549	exon (15) - intron - exon (63) - intron - exon (99) - intron - exon (96)
Bra1916	TGATGTTGGTTGGCTCAAGA	CAATCTGCCAACCGATTCTT	AT5G13980	4508766	4509460	695	exon (60) - intron - exon (84) - intron - exon (89) - intron - exon (128)
Bra1917	AAGAATCGGTTGGCAGATTG	TGATTTCATAGTAGAAGCCACCA	AT5G13980	4509441	4509863	423	exon (66) - intron - exon (120) - intron - exon (64)
Bra1918	CCATATGGAGAAGGTGCAAA	TTCCACACCAACCTCTTCTTC	AT5G13980	4513484	4514168	685	exon (80) - intron - exon (96) - intron - exon (48) - intron - exon (69) - intron - exon (77)
Bra1919	CTCAGCAGAAGCAGAACCAG	CTCGATCTCGTCAAGTGCAA	AT5G14040	4532046	4532671	626	exon (27) - intron - exon (236)
Bra1920	TGTACTTCGCTGGATCAATCTG	CTCGATCTCGTCAAGTGCAA	AT5G14040	4532264	4532671	408	exon (27) - intron - exon (18)
Bra1921	TGCTTCTCACTGCTGGATTG	AGCTAGAATCTGAGCATCATGG	AT5G14050	4534311	4534978	668	exon (667)
Bra1922	TTTCTTGCCCAATGGCTCT	AGCTAGAATCTGAGCATCATGG	AT5G14050	4534423	4534978	556	exon (555)
Bra1923	TTTCTTGCCCAATGGCTCT	CCATAGCCATGAAGCCACTT	AT5G14050	4534423	4535123	701	exon (700)
Bra1924	GCCATTGGAACCCTTGGT	CCTTCTTCACAAGATGCTTTGC	AT5G14090	4548066	4548537	472	exon (471)
Bra1925	AACTGGCGATTGGCTGAAC	GTTCTCGGGATTGAGGTTGA	AT5G14170	4569026	4569463	438	exon (437)
Bra1926	AACTGGCGATTGGCTGAAC	AAAGAGGAAAGGGAATCAGGA	AT5G14170	4569026	4569557	532	exon (531)
Bra1927	AACTGGCGATTGGCTGAAC	GGGAGAATGCTCGATCACC	AT5G14170	4569026	4569600	575	exon (574)
Bra1928	GCTGCACATATTGCTTCATCA	GGGAGAATGCTCGATCACC	AT5G14170	4569093	4569600	508	exon (507)
Bra1929	GCCTCAATCTCTTTGTTCTTCTC	GGGAGAATGCTCGATCACC	AT5G14170	4569117	4569600	484	exon (483)
Bra1930	GTCTTCGAACTCCAGCCATC	TGCTGAAGATTGGGTTGTTG	AT5G14240	4596294	4596932	639	exon (39) - intron - exon (206) - intron - exon (101)
Bra1931	CAACAACCCAATCTTCAGCA	GGCGGATTATCATTTCGTGT	AT5G14240	4596913	4597566	654	exon (246) - intron - exon (124)
Bra1932	GCTGTGGTCAGAGGCTGAGT	TAAGCATTGCCTTGCAGTTG	AT5G14260	4602016	4602723	708	exon (48) - intron - exon (87) - intron - exon (93) - intron - exon (85)
Bra1933	TGAGTTCTTCCTCAGCCATGT	CCAATCCTCTCTCTCGCAAC	AT5G14320	4618281	4618708	428	exon (53) - intron - exon (177)	✔	✔		✔
Bra1934	TCCATAAGAAACGTGATGGACA	CGAATTATGACAAATCCTTCTGG	AT5G14430	4655196	4655572	377	exon (157) - intron - exon (150)
Bra1935	TTGCGGATATTAGCTTTGTGG	ATGCAAGGTGAGAAAGAGCA	AT5G14600	4707798	4708253	456	exon (168) - intron - exon (198)
Bra1936	CTGTGGCTCCAACTGGACA	ATGCAAGGTGAGAAAGAGCA	AT5G14600	4707903	4708253	351	exon (63) - intron - exon (198)
Bra1937	TGAATTCAGGACGAAAGATTGA	GCCGAGATTGTGAGTAAATGG	AT5G15450	5015142	5015805	664	exon (663)
Bra1938	TTGGAGAAACACATTGAAGACAT	GCCGAGATTGTGAGTAAATGG	AT5G15450	5015338	5015805	468	exon (467)
Bra1939	GGTTACACTTGCGGTCCTG	CGGTAATTGAAATTTGTGATTGCT	AT5G15630	5085516	5086072	557	exon (81) - intron - exon (148) - intron - exon (171)
Bra1940	ACATGGAATGTTACCTGCACA	CGGTAATTGAAATTTGTGATTGCT	AT5G15630	5085677	5086072	396	exon (145) - intron - exon (171)
Bra1941	ACAACGACACCATAACTCCTTG	GGGTATGAATCTGGTGGAGGT	AT5G15630	5085756	5086463	708	exon (66) - intron - exon (278) - intron - exon (196)
Bra1942	GCAATCACAAATTTCAATTACCG	GGGTATGAATCTGGTGGAGGT	AT5G15630	5086050	5086463	414	exon (129) - intron - exon (196)
Bra1943	CTGTCATGACCATCCCAAAG	CATCCCAAGCTTCAATCCAT	AT5G15650	5093508	5094058	551	exon (157) - intron - exon (286)
Bra1944	CCAATCTTCTGTAATCTCTTCTTCC	CCTTGGCTTTGCTTGCAG	AT5G15680	5101220	5101955	736	exon (735)
Bra1945	CGGAGGTATCCCTGACTCTG	CCTTGGCTTTGCTTGCAG	AT5G15680	5101308	5101955	648	exon (647)
Bra1946	GACATTGTTGCAGCCATCAT	CCTTGGCTTTGCTTGCAG	AT5G15680	5101357	5101955	599	exon (598)
Bra1947	GACATTGTTGCAGCCATCAT	TGTCTACTGTTAGCCACGAGTTC	AT5G15680	5101357	5102074	718	exon (717)
Bra1948	GGCTGCAGCTCTGAAGAAG	CCTTGGCTTTGCTTGCAG	AT5G15680	5101502	5101955	454	exon (453)
Bra1949	GGCTGCAGCTCTGAAGAAG	TGTCTACTGTTAGCCACGAGTTC	AT5G15680	5101502	5102074	573	exon (572)
Bra1950	CGCTCAGACAAATCGTTCAA	GCAGATCAAATTATCTTGTCCAAA	AT5G15710	5123523	5123996	474	exon (473)
Bra1951	CGCTCAGACAAATCGTTCAA	GGCTGTTGCATGACTGAAGA	AT5G15710	5123523	5124093	571	exon (570)
Bra1952	CGCTCAGACAAATCGTTCAA	GCATCAAATCTTGGCTCATAAA	AT5G15710	5123523	5124124	602	exon (601)
Bra1953	GACATGGATGCTTCAGTTGC	CTTCTCCTGCAACAGCCATT	AT5G15920	5198301	5198925	625	exon (624)
Bra1954	GAAGCGTTGCATCTCGAA	GACCAGAGAGCTCCATTGCT	AT5G16000	5226261	5226995	735	exon (734)
Bra1955	GGGATCGAAGAGCTCGATTA	CTCTGCTTCGTTCCACTTCG	AT5G16030	5238288	5238768	481	exon (161) - intron - exon (45) - intron - exon (86)
Bra1956	CTTCCGACTTATCAGACCATGA	CAGTGTAGACACCAAGCCTCTG	AT5G16240	5308520	5309177	658	exon (349) - intron - exon (209)
Bra1957	GGCGAAGGAGGATGTTTCT	TTTGGCAACTTTCCCACATT	AT5G16730	5500145	5500536	392	exon (391)
Bra1958	TGTGAATCATGGTGGTGTGA	GGCATCTTAGCATATCCAGGAA	AT5G16760	5510426	5510785	360	exon (359)
Bra1959	TGTGAATCATGGTGGTGTGA	CAAGAGTAGCAACAGTTATGCATTT	AT5G16760	5510426	5511075	650	exon (649) - 3'UTR (226)
Bra1960	GCTTGAGCTTCTCTCATTCTTTG	GGATTATCTGGTGCATTGAAGC	AT5G16780	5518198	5518706	509	exon (204) - intron - exon (172)
Bra1961	GCTTGAGCTTCTCTCATTCTTTG	ATACACGAGGTTGCGGTTG	AT5G16780	5518198	5518730	533	exon (228) - intron - exon (172)
Bra1962	CATCTCCCAAACTCCATTCC	GACAACTCCACCGCCTTG	AT5G17170	5649408	5649788	381	exon (40) - intron - exon (207)
Bra1963	ATCTCCCACTCTCAGCACCA	TATTGCTGCTGCTGTTGCTT	AT5G17380	5724937	5725404	468	exon (88) - intron - exon (297)
Bra1964	ATCTCCCACTCTCAGCACCA	ACAAGGCTTGATGCAGGAAC	AT5G17380	5724937	5725457	521	exon (141) - intron - exon (297)
Bra1965	GGTAGAGATGAACAATGACCCAAA	TGCCAACACAACAATCTACCC	AT5G17420	5737023	5737620	598	exon (100) - intron - exon (417)
Bra1966	ATGGCTCAGAGCATGACCTC	CACAGTTGGTGATTCTGAAGGA	AT5G17920	5938348	5938708	361	exon (94) - intron - exon (182)
Bra1967	ATGGCTCAGAGCATGACCTC	TCCATGTCGATGATGGAGTG	AT5G17920	5938348	5938888	541	exon (94) - intron - exon (202) - intron - exon (62)
Bra1968	GCATGAGGCAACTTCAAATG	TGCCTAGTCCAACAGATCTTCA	AT5G18110	5989184	5989878	695	exon (56) - intron - exon (78) - intron - exon (120) - intron - exon (52)
Bra1969	CCTATGTATTCCATCGCTTGG	CTGGGACTGGATTCACCTCT	AT5G18190	6010510	6011154	645	exon (56) - intron - exon (91) - intron - exon (158) - intron - exon (44)
Bra1970	CCTATGTATTCCATCGCTTGG	GCATCAGCAGCTAATCTCTGG	AT5G18190	6010510	6011191	682	exon (93) - intron - exon (91) - intron - exon (158) - intron - exon (44)
Bra1971	CCTATGTATTCCATCGCTTGG	GCATGTACAGAAGGGTAATGAGG	AT5G18190	6010510	6011237	728	exon (139) - intron - exon (91) - intron - exon (158) - intron - exon (44)
Bra1972	TGTACACTTGCCACTCGTAAGG	TTCGTCCAGCAGTAGGTGAA	AT5G18190	6012987	6013498	512	exon (137) - intron - exon (126) - intron - exon (72)
Bra1973	TGTACACTTGCCACTCGTAAGG	TGGAGCACGTAGATTGAGACA	AT5G18190	6012987	6013707	721	exon (346) - intron - exon (126) - intron - exon (72)
Bra1974	TCCGGGTCATCGAGAATC	ACGTCATCGAGATGATGGAA	AT5G18200	6015535	6016211	677	exon (241) - intron - exon (287)
Bra1975	CAACAAAGACGATCAGAAGAAGTG	TGTCAGTGTCTGTGCTGTTCC	AT5G18500	6140875	6141245	371	exon (179) - intron - exon (76)
Bra1976	TCGAGAAATTCGGATTCACA	TCACAATGATCAACACATTCTTCT	AT5G18520	6145148	6145882	735	exon (734)
Bra1977	CCCTAGATTCTGCGTTCTAGATTC	TCACAATGATCAACACATTCTTCT	AT5G18520	6145311	6145882	572	exon (571)
Bra1978	TCACTGTCCCATTTGTTACGA	GCAATGTCCACATTTCTGTCC	AT5G18650	6219628	6220326	699	exon (21) - intron - exon (92) - intron - exon (70) - intron - exon (42) - intron - exon (78)
Bra1979	CATTTGCAGCCATGAGAGAA	CCTCATACTTTCCAGACATTGC	AT5G18820	6273622	6273986	365	exon (136) - intron - exon (124)
Bra1980	CATTTGCAGCCATGAGAGAA	GTGGGTATGCCAGGAACTTG	AT5G18820	6273622	6274146	525	exon (136) - intron - exon (284)
Bra1981	TCATACGAACAAATAGGTGCAGA	GTGGGTATGCCAGGAACTTG	AT5G18820	6273723	6274146	424	exon (35) - intron - exon (284)
Bra1982	ATGGCGAGGAGAGTGAGAGA	TGGCTTCAGGAGGATCAAAG	AT5G18970	6334106	6334538	433	exon (126) - intron - exon (216)
Bra1983	AAGGAGCCAGCAAGGAAGAT	TTTGCACTTGTTGGGTTTCA	AT5G19130	6416158	6416707	550	exon (549)
Bra1984	ATCCCGCAGATCAAGTTTCT	CGTGTCGCTGAGCCTATCTT	AT5G19320	6505943	6506440	498	exon (497)
Bra1985	GAACGCTTGACAACCTCTGC	CGTGTCGCTGAGCCTATCTT	AT5G19320	6506058	6506440	383	exon (382)
Bra1986	GGATAACTCCAGCACTCCAGA	GGAGTTGTGTGAAGGAGGTGA	AT5G19450	6560452	6561067	616	exon (106) - intron - exon (124) - intron - exon (104)
Bra1987	TTCGCCTAAGTACCTCTGGTG	GGAGTTGTGTGAAGGAGGTGA	AT5G19450	6560494	6561067	574	exon (106) - intron - exon (124) - intron - exon (62)
Bra1988	GCTGCACCATCTGGAGCTAT	TTCACCTGGCTCTCAACCTT	AT5G19550	6599759	6600367	609	exon (143) - intron - exon (138) - intron - exon (47)
Bra1989	CAGTGGGAACAGATTCGACA	TTCACCTGGCTCTCAACCTT	AT5G19550	6599834	6600367	534	exon (68) - intron - exon (138) - intron - exon (47)
Bra1990	CTCCAGCAGCATGCATCA	CAGCTGCCCAAACACAATG	AT5G19690	6656274	6656843	570	exon (106) - intron - exon (237) - intron - exon (22)
Bra1991	CTCCAGCAGCATGCATCA	TCAAAGACGTGTAGGCCATC	AT5G19690	6656274	6656910	637	exon (106) - intron - exon (237) - intron - exon (89)
Bra1992	GGCAGCTGCAGAAGCATATT	GACATTGCAGTGCCAACAGT	AT5G19690	6656836	6657209	374	exon (129) - intron - exon (116)
Bra1993	GCTCAAGCCCTGGACGTA	AAACCGAATCCTCGTGAGTT	AT5G19850	6710397	6711058	662	exon (127) - intron - exon (145) - intron - exon (73) - intron - exon (66)
Bra1994	TGGTCCAGAAATACATTGGAGA	CCAGATTCCATACGAGCAGA	AT5G20000	6758250	6758737	488	exon (60) - intron - exon (69)
Bra1995	TGGTCCAGAAATACATTGGAGA	CCGTCAAGTTGATTGAGAAGC	AT5G20000	6758250	6758800	551	exon (60) - intron - exon (132)
Bra1996	GGGATGATTGATGGAGGAAC	CAATGAAGGTGTGGGATTCA	AT5G20170	6808166	6808793	628	exon (418) - intron - exon (100)
Bra1997	TGAGAGGATAGCTCCGGTTAG	GGAAGACTTTGATCCGTTGG	AT5G20280	6845092	6845682	591	exon (131) - intron - exon (128) - intron - exon (166)
[truncated: 338 more rows]
